# Supplementary material for: Predicted overlapping microRNA regulators of acetylcholine packaging and degradation in neuroinflammation-related disorders
Source: Front Mol Neurosci. 2014 Feb 10;7:9. doi: 10.3389/fnmol.2014.00009 (PMC3918661; doi:10.3389/fnmol.2014.00009)
Supplement: Supplementary file 1 [file DataSheet1.XLSX]

## Sheet: list
Supplementary table I: all predicted miRNAs by miRBase, miRanda, TargetScan, microcosm
ChAT (42)	VAChT (67)	AChE-S (55)	AChE-R (126)	BChE (205)
hsa-miR-1182	hsa-miR-1228*	hsa-let-7e*	hsa-let-7d	hsa-let-7a-2*
hsa-miR-1205	hsa-miR-1252	hsa-let-7f-2*	hsa-let-7f-2*	hsa-let-7g*
hsa-miR-1207-5p	hsa-miR-125a-5p	hsa-let-7g	hsa-let-7g	hsa-miR-105
hsa-miR-149	hsa-miR-125b	hsa-miR-124	hsa-let-7i	hsa-miR-1183
hsa-miR-1909	hsa-miR-1266	hsa-miR-132	hsa-miR-1226*	hsa-miR-1197
hsa-miR-193b*	hsa-miR-1271	hsa-miR-149*	hsa-miR-1228*	hsa-miR-1200
hsa-miR-2392	hsa-miR-1285	hsa-miR-1909	hsa-miR-124	hsa-miR-1224-5p
hsa-miR-26b*	hsa-miR-1302	hsa-miR-194	hsa-miR-125a-3p	hsa-miR-1237
hsa-miR-3064-5p	hsa-miR-1321	hsa-miR-196a	hsa-miR-125a-5p	hsa-miR-1248
hsa-miR-30b*	hsa-miR-1324	hsa-miR-198	hsa-miR-125b	hsa-miR-1252
hsa-miR-3122	hsa-miR-135a	hsa-miR-210-5p	hsa-miR-1275	hsa-miR-1256
hsa-miR-3677-5p	hsa-miR-135b	hsa-miR-24	hsa-miR-129-5p	hsa-miR-1258
hsa-miR-3689a-3p	hsa-miR-143*	hsa-miR-25*	hsa-miR-132	hsa-miR-1275
hsa-miR-3689c	hsa-miR-149*	hsa-miR-27b*	hsa-miR-132*	hsa-miR-1277
hsa-miR-3689d	hsa-miR-183	hsa-miR-3074	hsa-miR-1321	hsa-miR-1279
hsa-miR-377*	hsa-miR-194*	hsa-miR-3184	hsa-miR-146b-3p	hsa-miR-128
hsa-miR-3913-5p	hsa-miR-296-3p	hsa-miR-3613-5p	hsa-miR-147	hsa-miR-1283
hsa-miR-4474-3p	hsa-miR-298	hsa-miR-423-3p	hsa-miR-148a	hsa-miR-129-5p
hsa-miR-4505	hsa-miR-3137	hsa-miR-423-5p	hsa-miR-148b	hsa-miR-1294
hsa-miR-4540	hsa-miR-3155	hsa-miR-4278	hsa-miR-149	hsa-miR-1305
hsa-miR-4687-3p	hsa-miR-3166	hsa-miR-4283	hsa-miR-151-5p	hsa-miR-139-5p
hsa-miR-4722-5p	hsa-miR-3185	hsa-miR-4300	hsa-miR-152	hsa-miR-140-5p
hsa-miR-4728-5p	hsa-miR-3192	hsa-miR-4329	hsa-miR-181a*	hsa-miR-142-5p
hsa-miR-4736	hsa-miR-3201	hsa-miR-455-3p	hsa-miR-181a-2*	hsa-miR-146a
hsa-miR-4763-3p	hsa-miR-3613-5p	hsa-miR-4688	hsa-miR-1825	hsa-miR-146b-5p
hsa-miR-4777-5p	hsa-miR-3918	hsa-miR-4728-3p	hsa-miR-185	hsa-miR-147
hsa-miR-4794	hsa-miR-412	hsa-miR-4776-3p	hsa-miR-186	hsa-miR-147b
hsa-miR-485-5p	hsa-miR-4257	hsa-miR-484	hsa-miR-1908	hsa-miR-1537
hsa-miR-518d-5p	hsa-miR-4270	hsa-miR-491-5p	hsa-miR-1909	hsa-miR-155
hsa-miR-518e*	hsa-miR-4298	hsa-miR-506	hsa-miR-193a-3p	hsa-miR-15a*
hsa-miR-518f*	hsa-miR-4313	hsa-miR-5090	hsa-miR-193b	hsa-miR-15b*
hsa-miR-519a*	hsa-miR-4319	hsa-miR-524-3p	hsa-miR-194	hsa-miR-16-2*
hsa-miR-519b-5p	hsa-miR-4323	hsa-miR-525-3p	hsa-miR-198	hsa-miR-181a
hsa-miR-519c-5p	hsa-miR-4706	hsa-miR-525-5p	hsa-miR-199a-5p	hsa-miR-181b
hsa-miR-520c-5p	hsa-miR-484	hsa-miR-541	hsa-miR-199b-5p	hsa-miR-181c
hsa-miR-522*	hsa-miR-491-5p	hsa-miR-542-3p	hsa-miR-200b	hsa-miR-181d
hsa-miR-523*	hsa-miR-503	hsa-miR-554	hsa-miR-200c	hsa-miR-182*
hsa-miR-526a	hsa-miR-5089-3p	hsa-miR-608	hsa-miR-20b*	hsa-miR-187*
hsa-miR-629	hsa-miR-513a-5p	hsa-miR-6086	hsa-miR-214	hsa-miR-190
hsa-miR-6779-5p	hsa-miR-520d-5p	hsa-miR-6089	hsa-miR-22*	hsa-miR-190b
hsa-miR-6858-3p	hsa-miR-525-3p	hsa-miR-6125	hsa-miR-2277	hsa-miR-191*
	hsa-miR-541	hsa-miR-615-5p	hsa-miR-24	hsa-miR-1911*
	hsa-miR-557	hsa-miR-633	hsa-miR-28-5p	hsa-miR-1914
	hsa-miR-571	hsa-miR-638	hsa-miR-298	hsa-miR-193b*
	hsa-miR-602	hsa-miR-658	hsa-miR-3065-5p	hsa-miR-195*
	hsa-miR-623	hsa-miR-6780a-5p	hsa-miR-3074	hsa-miR-1972
	hsa-miR-654-5p	hsa-miR-6781-5p	hsa-miR-31	hsa-miR-1976
	hsa-miR-658	hsa-miR-6812-5p	hsa-miR-3119	hsa-miR-199a-5p
	hsa-miR-660	hsa-miR-6859-3p	hsa-miR-3139	hsa-miR-199b-5p
	hsa-miR-663	hsa-miR-6877-3p	hsa-miR-3148	hsa-miR-19a*
	hsa-miR-675	hsa-miR-6890-5p	hsa-miR-3155	hsa-miR-19b-1*
	hsa-miR-6763-5p	hsa-miR-920	hsa-miR-3163	hsa-miR-19b-2*
	hsa-miR-6832-3p	hsa-miR-92a-2*	hsa-miR-3179	hsa-miR-200b
	hsa-miR-6845-3p	hsa-miR-939	hsa-miR-3182	hsa-miR-200c
	hsa-miR-7		hsa-miR-3202	hsa-miR-203
	hsa-miR-760		hsa-miR-339-3p	hsa-miR-205*
	hsa-miR-762		hsa-miR-377*	hsa-miR-2052
	hsa-miR-765		hsa-miR-380*	hsa-miR-20b*
	hsa-miR-8089		hsa-miR-409-3p	hsa-miR-21
	hsa-miR-877*		hsa-miR-423-3p	hsa-miR-2110
	hsa-miR-920		hsa-miR-423-5p	hsa-miR-2113
	hsa-miR-92a-1*		hsa-miR-4270	hsa-miR-2116
	hsa-miR-92a-2*		hsa-miR-4271	hsa-miR-216a
	hsa-miR-92b*		hsa-miR-4283	hsa-miR-218
	hsa-miR-92b-5p		hsa-miR-429	hsa-miR-221
	hsa-miR-939		hsa-miR-4297	hsa-miR-221*
	hsa-miR-96		hsa-miR-4298	hsa-miR-222
			hsa-miR-4302	hsa-miR-26a-1*
			hsa-miR-4303	hsa-miR-26a-2*
			hsa-miR-4306	hsa-miR-26b*
			hsa-miR-4319	hsa-miR-302a*
			hsa-miR-4323	hsa-miR-30a
			hsa-miR-4329	hsa-miR-30a*
			hsa-miR-4644	hsa-miR-30b
			hsa-miR-4739	hsa-miR-30c
			hsa-miR-483-5p	hsa-miR-30d
			hsa-miR-484	hsa-miR-30d*
			hsa-miR-485-5p	hsa-miR-30e
			hsa-miR-5006-5p	hsa-miR-30e*
			hsa-miR-503	hsa-miR-3116
			hsa-miR-513a-5p	hsa-miR-3125
			hsa-miR-517a	hsa-miR-3126-3p
			hsa-miR-517c	hsa-miR-3128
			hsa-miR-522	hsa-miR-3132
			hsa-miR-542-5p	hsa-miR-3133
			hsa-miR-548n	hsa-miR-3137
			hsa-miR-563	hsa-miR-3144-3p
			hsa-miR-564	hsa-miR-3145
			hsa-miR-572	hsa-miR-3145-3p
			hsa-miR-582-3p	hsa-miR-3146
			hsa-miR-590-3p	hsa-miR-3148
			hsa-miR-596	hsa-miR-3152-5p
			hsa-miR-608	hsa-miR-3153
			hsa-miR-6086	hsa-miR-3163
			hsa-miR-6089	hsa-miR-3168
			hsa-miR-615-5p	hsa-miR-3177-5p
			hsa-miR-625	hsa-miR-3182
			hsa-miR-6510-5p	hsa-miR-3187
			hsa-miR-654-5p	hsa-miR-32
			hsa-miR-658	hsa-miR-32*
			hsa-miR-662	hsa-miR-320a
			hsa-miR-663	hsa-miR-320b
			hsa-miR-675	hsa-miR-320c
			hsa-miR-6752-3p	hsa-miR-320d
			hsa-miR-6809-3p	hsa-miR-325
			hsa-miR-6812-5p	hsa-miR-331-5p
			hsa-miR-6826-3p	hsa-miR-337-3p
			hsa-miR-6865-3p	hsa-miR-338-5p
			hsa-miR-6877-3p	hsa-miR-340
			hsa-miR-6881-3p	hsa-miR-3611
			hsa-miR-6886-3p	hsa-miR-362-5p
			hsa-miR-7	hsa-miR-3650
			hsa-miR-708	hsa-miR-367
			hsa-miR-7113-3p	hsa-miR-369-3p
			hsa-miR-744	hsa-miR-378*
			hsa-miR-760	hsa-miR-3915
			hsa-miR-761	hsa-miR-3928
			hsa-miR-765	hsa-miR-3940-5p
			hsa-miR-767-5p	hsa-miR-4255
			hsa-miR-892b	hsa-miR-4260
			hsa-miR-920	hsa-miR-4261
			hsa-miR-92a-1*	hsa-miR-4262
			hsa-miR-92a-2*	hsa-miR-4268
			hsa-miR-92b*	hsa-miR-4271
			hsa-miR-933	hsa-miR-4272
				hsa-miR-4273
				hsa-miR-4282
				hsa-miR-4289
				hsa-miR-429
				hsa-miR-4312
				hsa-miR-4316
				hsa-miR-4477a
				hsa-miR-4477b
				hsa-miR-4496
				hsa-miR-449c*
				hsa-miR-4507
				hsa-miR-4509
				hsa-miR-4517
				hsa-miR-4652-3p
				hsa-miR-4665-5p
				hsa-miR-4668-5p
				hsa-miR-4720-5p
				hsa-miR-4729
				hsa-miR-4744
				hsa-miR-4760-3p
				hsa-miR-4774-3p
				hsa-miR-4775
				hsa-miR-4799-3p
				hsa-miR-4803
				hsa-miR-489
				hsa-miR-491-3p
				hsa-miR-491-5p
				hsa-miR-493*
				hsa-miR-494
				hsa-miR-500
				hsa-miR-500b
				hsa-miR-501-3p
				hsa-miR-501-5p
				hsa-miR-502-3p
				hsa-miR-508-3p
				hsa-miR-513a-3p
				hsa-miR-514
				hsa-miR-514b-3p
				hsa-miR-518d-5p
				hsa-miR-518e*
				hsa-miR-518f*
				hsa-miR-519c-3p
				hsa-miR-520f
				hsa-miR-532-5p
				hsa-miR-543
				hsa-miR-544
				hsa-miR-548ae
				hsa-miR-548am
				hsa-miR-548ar-3p
				hsa-miR-548g
				hsa-miR-548v
				hsa-miR-548x
				hsa-miR-553
				hsa-miR-555
				hsa-miR-567
				hsa-miR-573
				hsa-miR-576-3p
				hsa-miR-579
				hsa-miR-582-5p
				hsa-miR-584
				hsa-miR-587
				hsa-miR-590-3p
				hsa-miR-590-5p
				hsa-miR-625
				hsa-miR-629
				hsa-miR-636
				hsa-miR-637
				hsa-miR-651
				hsa-miR-655
				hsa-miR-656
				hsa-miR-664
				hsa-miR-758
				hsa-miR-8084
				hsa-miR-874
				hsa-miR-875-5p
				hsa-miR-889
				hsa-miR-935
				hsa-miR-943
				hsa-miR-99a*
				hsa-miR-99b*

## Sheet: ChAT
ChAT
miRs predicted to target ChAT	predicted by				# predictions	binding sides (1-58)		# of binding sides
	miRbase	TargetScan	microcosm	miRanda						predicted by more than one algorithm
hsa-miR-1182		1			1	48		1		hsa-miR-1205	2
hsa-miR-1205		1		1	2	52	40	2		hsa-miR-30b*	2
hsa-miR-1207-5p		1			1	3		1		hsa-miR-485-5p	3
hsa-miR-149		1			1	44		1		hsa-miR-518d-5p	3
hsa-miR-1909		1			1	51		1		hsa-miR-518e*	2
hsa-miR-193b*			1		1	12		1		hsa-miR-518f*	2
hsa-miR-2392	1				1	18		1		hsa-miR-519b-5p	2
hsa-miR-26b*				1	1	26		1		hsa-miR-519c-5p	2
hsa-miR-3064-5p		1			1	43		1		hsa-miR-526a	2
hsa-miR-30b*		1	1		2	7		1
hsa-miR-3122		1			1	22		1		miRs with two or more binding sides
hsa-miR-3677-5p		1			1	6		1		hsa-miR-1205	2
hsa-miR-3689a-3p		1			1	20		1		hsa-miR-485-5p	2
hsa-miR-3689c		1			1	20		1		hsa-miR-518d-5p	2
hsa-miR-3689d		1			1	18		1		hsa-miR-519b-5p	2
hsa-miR-377*			1		1	17		1		hsa-miR-519c-5p	2
hsa-miR-3913-5p		1			1	22		1		hsa-miR-526a	2
hsa-miR-4474-3p	1				1	32		1
hsa-miR-4505		1			1	29		1
hsa-miR-4540	1				1	2		1
hsa-miR-4687-3p		1			1	41		1
hsa-miR-4722-5p		1			1	1		1
hsa-miR-4728-5p		1			1	20		1
hsa-miR-4736		1			1	3		1
hsa-miR-4763-3p		1			1	3		1
hsa-miR-4777-5p		1			1	36		1
hsa-miR-4794		1			1	44		1
hsa-miR-485-5p		1	1	1	3	31	17	2
hsa-miR-518d-5p		1	1	1	3	35	21	2
hsa-miR-518e*			1	1	2	21		1
hsa-miR-518f*			1	1	2	21		1
hsa-miR-519a*				1	1	21		1
hsa-miR-519b-5p		1		1	2	35	21	2
hsa-miR-519c-5p		1		1	2	35	21	2
hsa-miR-520c-5p		1			1	35		1
hsa-miR-520c-5p				1	1	21		1
hsa-miR-522*				1	1	21		1
hsa-miR-523*				1	1	21		1
hsa-miR-526a		1		1	2	35	21	2
hsa-miR-629	1				1	26		1
hsa-miR-6733-3p	1				1	37		1
hsa-miR-6779-5p	1				1	24		1
hsa-miR-6858-3p	1				1	43		1

## Sheet: VAChT
VAChT
miRs predicted to target VAChT	predicted by				# predictions	binding sides (1-380)			# of binding sides		predicted by more than one algorithm
	miRbase	TargetScan	microcosm	miRanda							hsa-miR-125a-5p	2
hsa-miR-1228*				1	1	336			1		hsa-miR-125b	2
hsa-miR-1252				1	1	283			1		hsa-miR-220c	2
hsa-miR-125a-5p			1	1	2	79	62		2		hsa-miR-298	2
hsa-miR-125b			1	1	2	79	66		2		hsa-miR-412	2
hsa-miR-1266				1	1	230			1		hsa-miR-491-5p	2
hsa-miR-1271				1	1	303			1		hsa-miR-513a-5p	2
hsa-miR-1285				1	1	357			1		hsa-miR-658	2
hsa-miR-1302				1	1	359			1		hsa-miR-663	2
hsa-miR-1321				1	1	135			1		hsa-miR-765	2
hsa-miR-1324				2	1	268	352		2		hsa-miR-877*	2
hsa-miR-135a			1		1	197			1		hsa-miR-92a-2*	2
hsa-miR-135b			1		1	197			1		hsa-miR-96	2
hsa-miR-143*			1		1	317			1
hsa-miR-149*				1	1	129			1
hsa-miR-183			1		1	301			1		miRs with two or more binding sides
hsa-miR-193b*			1		1	12			1		hsa-miR-125a-5p	2
hsa-miR-194*			1		1	47			1		hsa-miR-125b	2
hsa-miR-296-3p			1		1	106			1		hsa-miR-1324	2
hsa-miR-298			1	1	2	112			1		hsa-miR-3192	2
hsa-miR-30b*			1		1	7			1		hsa-miR-4270	2
hsa-miR-3137	1				1	303			1		hsa-miR-4298	2
hsa-miR-3155				1	1	264			1		hsa-miR-4323	2
hsa-miR-3166				1	1	36			1		hsa-miR-491-5p	2
hsa-miR-3185				1	1	281			1		hsa-miR-654-5p	3
hsa-miR-3192				2	1	292	358		2		hsa-miR-658	2
hsa-miR-3201				1	1	153			1		hsa-miR-663	2
hsa-miR-3613-5p	1				1	380			1		hsa-miR-765	2
hsa-miR-377*			1		1	17			1		hsa-miR-920	2
hsa-miR-3918	1				1	250			1		hsa-miR-92a-1*	2
hsa-miR-412			1	1	2	219			1		hsa-miR-92a-2*	3
hsa-miR-4257	1				1	247			1		hsa-miR-92b*	3
hsa-miR-4270				2	1	129	253		2
hsa-miR-4298				2	1	293	358		2
hsa-miR-4313				1	1	31			1
hsa-miR-4319		1			1	79			1
hsa-miR-4323				1	1	34	176		2
hsa-miR-4706	1				1	81			1
hsa-miR-484				1	1	263			1
hsa-miR-485-5p			1		1	17			1
hsa-miR-491-5p			2	2	2	1	238		2
hsa-miR-503			1		1	315			1
hsa-miR-5089-3p	1				1	48			1
hsa-miR-513a-5p			1	1	2	138			1
hsa-miR-518d-5p			1		1	21			1
hsa-miR-518d-5p			1		1	21			1
hsa-miR-518e*			1		1	21			1
hsa-miR-518f*			1		1	21			1
hsa-miR-520d-5p			1		1	258			1
hsa-miR-525-3p			1		1	328			1
hsa-miR-541			1		1	71			1
hsa-miR-557			1		1	257			1
hsa-miR-571			1		1	56			1
hsa-miR-602			1		1	256			1
hsa-miR-623			1		1	24			1
hsa-miR-654-5p			3		1	6	72	45	3
hsa-miR-658			1	2	2	328	77		2
hsa-miR-660			1		1	170			1
hsa-miR-663			1	1	2	331	91		2
hsa-miR-675			1		1	321			1
hsa-miR-6763-5p	1				1	106			1
hsa-miR-6832-3p	1				1	167			1
hsa-miR-6845-3p	1				1	141			1
hsa-miR-7				1	1	353			1
hsa-miR-760			1		1	69			1
hsa-miR-762				1	1	3			1
hsa-miR-765			2	2	2	1	78		2
hsa-miR-8089	1				1	132			1
hsa-miR-877*			1	1	2	224			1
hsa-miR-920			2		1	251	295		2
hsa-miR-92a-1*			2		1	11	102		2
hsa-miR-92a-2*			1	3	2	239	6	71	3
hsa-miR-92b*			3		1	142	358	279	3
hsa-miR-92b-5p	1				1	330			1
hsa-miR-939			1		1	250			1
hsa-miR-96			1	1	2	300			1

## Sheet: AChE-S
AChE-S
miRs predicted to target AChE-S	predicted by					binding sides (1-219)			# of binding sides
	miRbase	TargetScan	microcosm	miRanda	# predictions
hsa-let-7e*			1		1	31			1		AChE-S
hsa-let-7f-2*			1	1	2	32			1		two or more binding sides
hsa-let-7g			1		1	43			1		hsa-miR-124	2
hsa-miR-124		1	1		2	179	166		2		hsa-miR-24	2
hsa-miR-132				1	1	193			1		hsa-miR-25*	2
hsa-miR-149*				1	1	153			1		hsa-miR-3613-5p	2
hsa-miR-1909				1	1	23			1		hsa-miR-423-5p	2
hsa-miR-194			1	1	2	195			1		hsa-miR-4300	2
hsa-miR-196a			1		1	40			1		hsa-miR-506	2
hsa-miR-198			1		1	179			1		hsa-miR-6089	2
hsa-miR-210-5p	1				1	101			1		hsa-miR-611	3
hsa-miR-24			2		1	55	144		2		hsa-miR-638	2
hsa-miR-25*			2		1	84	14		2		hsa-miR-658	2
hsa-miR-27b*			1		1	146			1		hsa-miR-920	2
hsa-miR-3074				1	1	32			1		hsa-miR-939	2
hsa-miR-3184				1	1	170			1
hsa-miR-3613-5p	2				1	221	220		2		pedicted by more than one algorithm
hsa-miR-423-3p			1		1	144			1		hsa-let-7f-2*	2
hsa-miR-423-5p			1	2	2	172	149		2		hsa-miR-124	2
hsa-miR-4278				1	1	27			1		hsa-miR-1909	2
hsa-miR-4283				1	1	77			1		hsa-miR-423-5p	2
hsa-miR-4300				2	1	123	152		2		hsa-miR-506	2
hsa-miR-4329				1	1	141			1		hsa-miR-608	2
hsa-miR-455-3p			1		1	181			1		hsa-miR-615-5p	2
hsa-miR-4688	1				1	14			1		hsa-miR-658	2
hsa-miR-4728-3p	1				1	156			1		hsa-miR-920	3
hsa-miR-4776-3p	1				1	136			1
hsa-miR-484	1				1	155			1
hsa-miR-491-5p				1	1	92			1
hsa-miR-506		1	1		2	179	166		2
hsa-miR-5090	1				1	110			1
hsa-miR-524-3p			1		1	166			1
hsa-miR-525-3p			1		1	165			1
hsa-miR-525-5p			1		1	178			1
hsa-miR-541			1		1	89			1
hsa-miR-542-3p			1		1	195			1
hsa-miR-554			1		1	53			1
hsa-miR-608			1	1	2	97	93		1
hsa-miR-6086	1				1	97			1
hsa-miR-6089	2				1	107	99		2
hsa-miR-611			3		1	6	121	166	3
hsa-miR-6125	1				1	20			1
hsa-miR-615-5p			1	1	2	1			1
hsa-miR-633			1		1	38			1
hsa-miR-638			2		1	122	157		2
hsa-miR-658			2	1	2	2	126		2
hsa-miR-6780a-5p	1				1	153			1
hsa-miR-6781-5p	1				1	11			1
hsa-miR-6812-5p	1				1	99			1
hsa-miR-6859-3p	1				1	10			1
hsa-miR-6877-3p	1				1	93			1
hsa-miR-6890-5p	1				1	96			1
hsa-miR-920	1		2	2	3	121	151		2
hsa-miR-92a-2*			1		1	93			1
hsa-miR-939			2		1	10	149		2

## Sheet: AChE-R
AChE-R
miRs predicted to target AChE-R	predicted by				# of predictions	binding sides (1-963)			# of binding sides
	miRbase	TargetScan	microcosm	miRanda
hsa-let-7d			1		1	703			1		predicted by more than one algorithm
hsa-let-7f-2*				1	1	776			1		hsa-miR-125a-5p	2
hsa-let-7g			1		1	703			1		hsa-miR-125b	2
hsa-let-7i			1		1	702			1		hsa-miR-380*	2
hsa-miR-1226*				1	1	415			1		hsa-miR-423-3p	2
hsa-miR-1228*				1	1	535			1		hsa-miR-4298	2
hsa-miR-124			1		1	87			1		hsa-miR-4319	2
hsa-miR-125a-3p				1	1	107			1		hsa-miR-483-5p	2
hsa-miR-125a-5p		2		2	2	53	150		2		hsa-miR-484	2
hsa-miR-125b		2		2	2	59	152		2		hsa-miR-582-3p	2
hsa-miR-1275				1	1	328			1		hsa-miR-663	2
hsa-miR-129-5p			1		1	216			1
hsa-miR-132				1	1	937			1		miRs with two or more binding sides
hsa-miR-132*			1		1	125			1		hsa-miR-125a-5p	2
hsa-miR-1321				2	1	432	509		2		hsa-miR-125b	2
hsa-miR-146b-3p				1	1	113			1		hsa-miR-1321	2
hsa-miR-147				1	1	693			1		hsa-miR-186	2
hsa-miR-148a				1	1	672			1		hsa-miR-198	2
hsa-miR-148b				1	1	672			1		hsa-miR-199a-5p	2
hsa-miR-149			1		1	143			1		hsa-miR-199b-5p	2
hsa-miR-151-5p			1		1	417			1		hsa-miR-380*	2
hsa-miR-152				1	1	673			1		hsa-miR-423-3p	3
hsa-miR-181a*			1		1	436			1		hsa-miR-4298	2
hsa-miR-181a-2*			1		1	436			1		hsa-miR-4319	2
hsa-miR-1825				1	1	677			1		hsa-miR-483-5p	2
hsa-miR-185				1	1	384			1		hsa-miR-484	2
hsa-miR-186				2	1	201	369		2		hsa-miR-564	2
hsa-miR-1908				1	1	412			1
hsa-miR-1909				1	1	767			1
hsa-miR-193a-3p				1	1	195			1
hsa-miR-193b				1	1	195			1
hsa-miR-194				1	1	939			1
hsa-miR-198			2		1	100	923		2
hsa-miR-199a-5p				2	1	109	672		2
hsa-miR-199b-5p				2	1	109	676		2
hsa-miR-200b				1	1	198			1
hsa-miR-200c				1	1	197			1
hsa-miR-20b*				1	1	696			1
hsa-miR-214				1	1	392			1
hsa-miR-22*				1	1	679			1
hsa-miR-224*				1	1	299			1
hsa-miR-2277				1	1	713			1
hsa-miR-24				1	1	229			1
hsa-miR-28-5p				1	1	660			1
hsa-miR-298				1	1	388			1
hsa-miR-3065-5p				1	1	169			1
hsa-miR-3074				1	1	776			1
hsa-miR-31				1	1	463			1
hsa-miR-3119				1	1	193			1
hsa-miR-3139				1	1	658			1
hsa-miR-3148				1	1	319			1
hsa-miR-3155				1	1	233			1
hsa-miR-3163				1	1	205			1
hsa-miR-3179				1	1	525			1
hsa-miR-3182				1	1	704			1
hsa-miR-3202				1	1	82			1
hsa-miR-339-3p			1		1	683			1
hsa-miR-377*				1	1	328			1
hsa-miR-380*			1	1	2	298	293		2
hsa-miR-409-3p				1	1	300			1
hsa-miR-423-3p	1		3		2	72	65	888	3
hsa-miR-423-5p				1	1	341			1
hsa-miR-4270				1	1	505			1
hsa-miR-4271				1	1	1			1
hsa-miR-4283				1	1	821			1
hsa-miR-429				1	1	198			1
hsa-miR-4297				1	1	642			1
hsa-miR-4298	1		1		2	345	133		2
hsa-miR-4302				1	1	112			1
hsa-miR-4303				1	1	722			1
hsa-miR-4306				1	1	389			1
hsa-miR-4319			2	2	2	64	158		2
hsa-miR-4323				1	1	289			1
hsa-miR-4329				1	1	885			1
hsa-miR-4644	1				1	321			1
hsa-miR-4739	1				1	429			1
hsa-miR-483-5p			2	1	2	355	436		2
hsa-miR-484	1			1	2	899	231		2
hsa-miR-485-5p			1		1	909			1
hsa-miR-5006-5p	1				1	127			1
hsa-miR-503				1	1	714			1
hsa-miR-513a-5p				1	1	728			1
hsa-miR-517a			1		1	977			1
hsa-miR-517c			1		1	136			1
hsa-miR-522				1	1	301			1
hsa-miR-542-5p				1	1	548			1
hsa-miR-548n				1	1	217			1
hsa-miR-563				1	1	304			1
hsa-miR-564			2		1	781	587		2
hsa-miR-572			1		1	282			1
hsa-miR-582-3p			1	1	2	684			1
hsa-miR-590-3p				1	1	213			1
hsa-miR-596			1		1	314			1
hsa-miR-608				1	1	837			1
hsa-miR-6086	1				1	841			1
hsa-miR-6089	1				1	851			1
hsa-miR-615-5p				1	1	738			1
hsa-miR-625				1	1	323			1
hsa-miR-6510-5p	1				1	394			1
hsa-miR-654-5p			1		1	612			1
hsa-miR-658				1	1	746			1
hsa-miR-662			1		1	645			1
hsa-miR-663			1	1	2	410			1
hsa-miR-675			1		1	564			1
hsa-miR-6752-3p	1				1	522			1
hsa-miR-6809-3p	1				1	391			1
hsa-miR-6812-5p	1				1	843			1
hsa-miR-6826-3p	1				1	394			1
hsa-miR-6865-3p	1				1	3			1
hsa-miR-6877-3p	1				1	427			1
hsa-miR-6881-3p	1				1	473			1
hsa-miR-6886-3p	1				1	581			1
hsa-miR-7				1	1	357			1
hsa-miR-708				1	1	656			1
hsa-miR-7113-3p	1				1	587			1
hsa-miR-744			1		1	266			1
hsa-miR-760			1		1	532			1
hsa-miR-761				1	1	393			1
hsa-miR-765				1	1	379			1
hsa-miR-767-5p				1	1	665			1
hsa-miR-892b				1	1	197			1
hsa-miR-920			1		1	879			1
hsa-miR-92a-1*				1	1	325			1
hsa-miR-92a-2*				1	1	837			1
hsa-miR-92b*				1	1	468			1
hsa-miR-933			1		1	491			1

## Sheet: BChE
BChE
miRs predicted to target BChE	predicted by				# predictions	binding sides (1-477)				# of binding sides
	miRbase	TargetScan	microcosm	miRanda								BChE
hsa-let-7a-2*				1	1	376				1		predicted by more than one algorithm				miRs with two or more binding sides
hsa-let-7g*				1	1	377				1
hsa-miR-105				1	1	144				1		hsa-miR-1183	2			hsa-miR-1183	2
hsa-miR-1183		1		1	2	219	197			2		hsa-miR-1237	2			hsa-miR-1237	2
hsa-miR-1197				1	1	403				1		hsa-miR-1248	2			hsa-miR-1248	2
hsa-miR-1200				1	1	40				1		hsa-miR-1256	2			hsa-miR-1256	2
hsa-miR-1224-5p				1	1	119				1		hsa-miR-1275	2			hsa-miR-1275	2
hsa-miR-1237		1		1	2	113	100			2		hsa-miR-1279	2			hsa-miR-1279	4
hsa-miR-1248		1		1	2	114	94			2		hsa-miR-1294	2			hsa-miR-1294	2
hsa-miR-1252				1	1	16				1		hsa-miR-129-5p	2			hsa-miR-129-5p	2
hsa-miR-1256		1		1	2	108	92			2		hsa-miR-142-5p	2			hsa-miR-142-5p	2
hsa-miR-1258				1	1	406				1		hsa-miR-16-2*	2			hsa-miR-16-2*	2
hsa-miR-1275		1		1	2	295	284			2		hsa-miR-181a	3			hsa-miR-181a	2
hsa-miR-1277				1	1	204				1		hsa-miR-181b	3			hsa-miR-181b	2
hsa-miR-1279		1		3	2	198	398	434	445	4		hsa-miR-181c	3			hsa-miR-181c	2
hsa-miR-128				1	1	375				1		hsa-miR-181d	3			hsa-miR-181d	2
hsa-miR-1283				1	1	1				1		hsa-miR-190b	2			hsa-miR-195*	2
hsa-miR-1294		1		1	2	132	118			2		hsa-miR-193b*	2			hsa-miR-1972	2
hsa-miR-129-5p		1		1	2	46	30			2		hsa-miR-195*	2			hsa-miR-203	3
hsa-miR-1305				1	1	366				1		hsa-miR-1972	2			hsa-miR-2052	2
hsa-miR-139-5p				1	1	375				1		hsa-miR-199b-5p	2			hsa-miR-218	2
hsa-miR-140-5p				1	1	327				1		hsa-miR-200b	2			hsa-miR-221	2
hsa-miR-142-5p		1		1	2	15	1			2		hsa-miR-200c	2			hsa-miR-222	2
hsa-miR-146a				1	1	201				1		hsa-miR-203	3			hsa-miR-302a*	2
hsa-miR-146b-5p				1	1	201				1		hsa-miR-2052	2			hsa-miR-30a	3
hsa-miR-147			1		1	55				1		hsa-miR-218	3			hsa-miR-30b	3
hsa-miR-147b			1		1	53				1		hsa-miR-221	3			hsa-miR-30c	3
hsa-miR-1537				1	1	172				1		hsa-miR-222	2			hsa-miR-30d	3
hsa-miR-155				1	1	146				1		hsa-miR-30a	2			hsa-miR-30e	2
hsa-miR-15a*				1	1	233				1		hsa-miR-30b	2			hsa-miR-3125	2
hsa-miR-15b*				1	1	111				1		hsa-miR-30c	2			hsa-miR-3128	2
hsa-miR-16-2*			1	2	2	108	108	364		2		hsa-miR-30d	2			hsa-miR-3145	2
hsa-miR-181a		1	1	1	3	438	423	423		2		hsa-miR-30e	2			hsa-miR-3146	2
hsa-miR-181b		1	1	1	3	438	423	423		2		hsa-miR-3128	2			hsa-miR-3148	3
hsa-miR-181c		1	1	1	3	438	424	424		2		hsa-miR-3148	2			hsa-miR-3182	2
hsa-miR-181d		1	1	1	3	438	422	422		2		hsa-miR-3152-5p	2			hsa-miR-32*	2
hsa-miR-182*				1	1	7				1		hsa-miR-325	2			hsa-miR-340	2
hsa-miR-186				1	1	248				1		hsa-miR-340	2			hsa-miR-362-5p	2
hsa-miR-187*				1	1	78				1		hsa-miR-362-5p	2			hsa-miR-4260	2
hsa-miR-190				1	1	10				1		hsa-miR-4260	2			hsa-miR-4261	2
hsa-miR-190b			1	1	2	11	11			1		hsa-miR-4261	2			hsa-miR-4262	2
hsa-miR-191*				1	1	452				1		hsa-miR-4262	2			hsa-miR-4312	2
hsa-miR-1911*				1	1	238				1		hsa-miR-4312	2			hsa-miR-4316	2
hsa-miR-1914				1	1	452				1		hsa-miR-4316	2			hsa-miR-4665-5p	2
hsa-miR-193b*			1	1	2	155	155			1		hsa-miR-489	2			hsa-miR-489	2
hsa-miR-195*			2	2	2	109	364			2		hsa-miR-494	3			hsa-miR-494	2
hsa-miR-1972		2		2	2	249	235			2		hsa-miR-500b	2			hsa-miR-501-3p	2
hsa-miR-1976				1	1	43				1		hsa-miR-501-3p	2			hsa-miR-501-5p	2
hsa-miR-199a-5p				1	1	371				1		hsa-miR-501-5p	2			hsa-miR-502-3p	2
hsa-miR-199b-5p			1	1	2	372				1		hsa-miR-502-3p	2			hsa-miR-508-3p	2
hsa-miR-19a*				1	1	153				1		hsa-miR-513a-3p	2			hsa-miR-513a-3p	3
hsa-miR-19b-1*				1	1	152				1		hsa-miR-532-5p	2			hsa-miR-548x	2
hsa-miR-19b-2*				1	1	153				1		hsa-miR-548x	2			hsa-miR-576-3p	2
hsa-miR-200b			1	1	2	136	136			1		hsa-miR-567	2			hsa-miR-579	3
hsa-miR-200c			1	1	2	135	135			1		hsa-miR-576-3p	3			hsa-miR-590-3p	3
hsa-miR-203		1	1	2	3	163	150	186		3		hsa-miR-579	2			hsa-miR-625	2
hsa-miR-205*				1	1	85				1		hsa-miR-590-3p	2			hsa-miR-629	2
hsa-miR-2052		1		1	2	167	155			2		hsa-miR-625	3			hsa-miR-636	2
hsa-miR-20b*				1	1	204				1		hsa-miR-629	2			hsa-miR-656	2
hsa-miR-21				1	1	444				1		hsa-miR-636	2			hsa-miR-664	2
hsa-miR-2110				1	1	278				1		hsa-miR-656	2			hsa-miR-889	4
hsa-miR-2113				1	1	453				1		hsa-miR-664	2
hsa-miR-2116				1	1	417				1		hsa-miR-889	3
hsa-miR-216a				1	1	435				1
hsa-miR-218		1	1	1	3	464	451			2
hsa-miR-221		1	1	1	3	92	77			2
hsa-miR-221*				1	1	96				1
hsa-miR-222		1		1	2	92	78			2
hsa-miR-26a-1*				1	1	418				1
hsa-miR-26a-2*				1	1	418				1
hsa-miR-26b*				1	1	7				1
hsa-miR-302a*				2	1	176	267			2
hsa-miR-30a		1		2	2	402	176	387		3
hsa-miR-30a*				1	1	83				1
hsa-miR-30b		1		2	2	402	176	387		3
hsa-miR-30c		1		2	2	402	173	386		3
hsa-miR-30d		1		2	2	402	176	387		3
hsa-miR-30d*				1	1	83				1
hsa-miR-30e		1		1	2	402	387			2
hsa-miR-30e*				1	1	83				1
hsa-miR-3116				1	1	29				1
hsa-miR-3125				2	1	19	118			2
hsa-miR-3126-3p				1	1	97				1
hsa-miR-3128		1		1	2	110	94			2
hsa-miR-3132				1	1	1				1
hsa-miR-3133				1	1	248				1
hsa-miR-3137				1	1	202				1
hsa-miR-3144-3p				1	1	341				1
hsa-miR-3145				2	1	37	361			2
hsa-miR-3145-3p		1			1	50				1
hsa-miR-3146		1		1	2	159	146			2
hsa-miR-3148		1		2	2	289	15	274		3
hsa-miR-3152-5p		1			1	44				1
hsa-miR-3153				1	1	252				1
hsa-miR-3163				1	1	138				1
hsa-miR-3168				1	1	11				1
hsa-miR-3177-5p		1			1	391				1
hsa-miR-3182				2	1	103	460			2
hsa-miR-3187				1	1	236				1
hsa-miR-32				1	1	219				1
hsa-miR-32*				2	1	182	264			2
hsa-miR-320a				1	1	45				1
hsa-miR-320b				1	1	45				1
hsa-miR-320c				1	1	47				1
hsa-miR-320d				1	1	48				1
hsa-miR-325			1	1	2	60				1
hsa-miR-331-5p				1	1	141				1
hsa-miR-337-3p				1	1	36				1
hsa-miR-338-5p				1	1	366				1
hsa-miR-340		1		1	2	15	2			2
hsa-miR-3611		1			1	203				1
hsa-miR-362-5p		1		1	2	116	99			2
hsa-miR-3650		1			1	69				1
hsa-miR-367				1	1	219				1
hsa-miR-369-3p				1	1	396				1
hsa-miR-378*				1	1	40				1
hsa-miR-3915		1			1	130				1
hsa-miR-3928		1			1	130				1
hsa-miR-3940-5p		1			1	171				1
hsa-miR-4255				1	1	376				1
hsa-miR-4260		1		1	2	296	284			2
hsa-miR-4261		1		1	2	415	407			2
hsa-miR-4262		1		1	2	438	429			2
hsa-miR-4268				1	1	43				1
hsa-miR-4271				1	1	280				1
hsa-miR-4272				1	1	426				1
hsa-miR-4273				1	1	10				1
hsa-miR-4282				1	1	190				1
hsa-miR-4289				1	1	194				1
hsa-miR-429				1	1	136				1
hsa-miR-4312		1		1	2	42	30			2
hsa-miR-4316		1		1	2	132	122			2
hsa-miR-4477a		1			1	274				1
hsa-miR-4477b		1			1	272				1
hsa-miR-4496		1			1	416				1
hsa-miR-449c*				1	1	143				1
hsa-miR-4507		1			1	171				1
hsa-miR-4509		1			1	33				1
hsa-miR-4517		1			1	236				1
hsa-miR-4652-3p		1			1	468				1
hsa-miR-4665-5p		2			1	295	290			2
hsa-miR-4720-5p		1			1	109				1
hsa-miR-4729		1			1	367				1
hsa-miR-4744		1			1	34				1
hsa-miR-4760-3p		1			1	370				1
hsa-miR-4774-3p		1			1	44				1
hsa-miR-4775		1			1	300				1
hsa-miR-4799-3p		1			1	109				1
hsa-miR-4803		1			1	412				1
hsa-miR-489		1		1	2	441	426			2
hsa-miR-491-3p				1	1	218				1
hsa-miR-491-5p				1	1	117				1
hsa-miR-493*				1	1	376				1
hsa-miR-494		1	1	1	3	414	399			2
hsa-miR-500				1	1	102				1
hsa-miR-500b		1		1	2	116	105			1
hsa-miR-501-3p		1		1	2	233	218			2
hsa-miR-501-5p		1		1	2	116	101			2
hsa-miR-502-3p		1		1	2	233	218			2
hsa-miR-508-3p			2		1	205	391			2
hsa-miR-513a-3p		1		2	2	280	183	264		3
hsa-miR-514				1	1	428				1
hsa-miR-514b-3p				1	1	428				1
hsa-miR-518d-5p			1		1	20				1
hsa-miR-518e*			1		1	20				1
hsa-miR-518f*			1		1	20				1
hsa-miR-519c-3p			1		1	316				1
hsa-miR-520f				1	1	451				1
hsa-miR-532-5p			1	1	2	28				1
hsa-miR-543				1	1	425				1
hsa-miR-544				1	1	96				1
hsa-miR-548ae		1			1	287				1
hsa-miR-548aj		1			1	287				1
hsa-miR-548am		1			1	287				1
hsa-miR-548ar-3p	1				1	46				1
hsa-miR-548g				1	1	207				1
hsa-miR-548v				1	1	76				1
hsa-miR-548x		1		1	2	287	274			2
hsa-miR-553				1	1	1				1
hsa-miR-555				1	1	1				1
hsa-miR-567			1	1	2	7				1
hsa-miR-573			1		1	147				1
hsa-miR-576-3p		1	1	1	3	135	122			2
hsa-miR-579		1		1	2	368	352			3
hsa-miR-582-5p				1	1	374				1
hsa-miR-584				1	1	381				1
hsa-miR-587				1	1	5				1
hsa-miR-590-3p		1		2	2	300	411	446		3
hsa-miR-590-5p				1	1	449				1
hsa-miR-625		1	1	1	3	292	279			2
hsa-miR-629		1		1	2	170	156			2
hsa-miR-636		1		1	2	464	448			2
hsa-miR-637				1	1	279				1
hsa-miR-651				1	1	404				1
hsa-miR-655				1	1	359				1
hsa-miR-656		1		1	2	120	107			2
hsa-miR-664		1		1	2	369	354			2
hsa-miR-758				1	1	189				1
hsa-miR-8084	1				1	138				1
hsa-miR-874				1	1	28				1
hsa-miR-875-5p				1	1	340				1
hsa-miR-889		2	1	2	3	237	453	440	223	4
hsa-miR-935				1	1	79				1
hsa-miR-943				1	1	208				1
hsa-miR-99a*				1	1	44				1
hsa-miR-99b*				1	1	43				1
