# Supplementary material for: Predicted overlapping microRNA regulators of acetylcholine packaging and degradation in neuroinflammation-related disorders
Source: Front Mol Neurosci. 2014 Feb 10;7:9. doi: 10.3389/fnmol.2014.00009 (PMC3918661; doi:10.3389/fnmol.2014.00009)
Supplement: Supplementary file 2 [file DataSheet2.XLSX]

## Sheet: Sheet1
Supplementary table II: MiRNAs targeting more than one of the transcripts
AChE-S + AChE-R (23)	AChE-S + BChE (1)	AChE-S + VAChT (10)	AChE-S + ChAT (1)	AChE-R + BChE (16)	AChE-R + VAChT (24)	AChE-R + ChAT (4)	BChE + VAChT (3)	BChE + ChAT (6)	VAChT + ChAT			Comparison	# of overlapping miRNAs
hsa-let-7f-2*	hsa-miR-491-5p	hsa-miR-149*	hsa-miR-1909	hsa-miR-1275	hsa-miR-1228*	hsa-miR-149	hsa-miR-1252	hsa-miR-193b*	0			AChE-S	55
hsa-let-7g		hsa-miR-3613-5p		hsa-miR-129-5p	hsa-miR-125a-5p	hsa-miR-1909	hsa-miR-3137	hsa-miR-26b*				AChE-R	125
hsa-miR-124		hsa-miR-484		hsa-miR-147	hsa-miR-125b	hsa-miR-377*	hsa-miR-491-5p	hsa-miR-518d-5p				BChE	206
hsa-miR-132		hsa-miR-491-5p		hsa-miR-186	hsa-miR-1321	hsa-miR-485-5p		hsa-miR-518e*				VAChT	67
hsa-miR-1909		hsa-miR-525-3p		hsa-miR-199a-5p	hsa-miR-298			hsa-miR-518f*				ChAT	42
hsa-miR-194		hsa-miR-541		hsa-miR-199b-5p	hsa-miR-3155			hsa-miR-629				AChE-S + AChE-R	23
hsa-miR-198		hsa-miR-658		hsa-miR-200b	hsa-miR-4270							AChE-S + BChE	1
hsa-miR-24		hsa-miR-920		hsa-miR-200c	hsa-miR-4298							AChE-S + VAChT	10
hsa-miR-3074		hsa-miR-92a-2*		hsa-miR-20b*	hsa-miR-4319							AChE-S + ChAT	1
hsa-miR-423-3p		hsa-miR-939		hsa-miR-3148	hsa-miR-4323							AChE-R + BChE	16
hsa-miR-423-5p				hsa-miR-3163	hsa-miR-484							AChE-R + VAChT	24
hsa-miR-4283				hsa-miR-3182	hsa-miR-503							AChE-R + ChAT	4
hsa-miR-4329				hsa-miR-4271	hsa-miR-513a-5p							BChE + VAChT	3
hsa-miR-484				hsa-miR-429	hsa-miR-654-5p							BChE + ChAT	6
hsa-miR-608				hsa-miR-590-3p	hsa-miR-658							VAChT + ChAT	0
hsa-miR-6086				hsa-miR-625	hsa-miR-663							AChE-S + AChE-R + VAChT	6
hsa-miR-6089					hsa-miR-675							AChE-S + AChE-R + ChAT	1
hsa-miR-615-5p					hsa-miR-7							AChE-S + BChE + VAChT	1
hsa-miR-658					hsa-miR-760
hsa-miR-6812-5p					hsa-miR-765
hsa-miR-6877-3p					hsa-miR-920
hsa-miR-920					hsa-miR-92a-1*
hsa-miR-92a-2*					hsa-miR-92a-2*
					hsa-miR-92b*
AChE-S + AChE-R + VAChT	AChE-S + AChE-R + ChAT	AChE-S + BChE + VAChT
hsa-miR-484	hsa-miR-1909	hsa-miR-491-5p
hsa-miR-658
hsa-miR-920
hsa-miR-92a-2*
hsa-miR-541
hsa-miR-525-3p
