# Supplementary material for: Predicted overlapping microRNA regulators of acetylcholine packaging and degradation in neuroinflammation-related disorders
Source: Front Mol Neurosci. 2014 Feb 10;7:9. doi: 10.3389/fnmol.2014.00009 (PMC3918661; doi:10.3389/fnmol.2014.00009)
Supplement: Supplementary file 3 [file DataSheet3.XLSX]

## Sheet: Sheet1
Supplementary table III: Primate specificity of overlapping miRNAs
AChE-S + AChE-R	Primate specific	% of primate specific miRNAs		not yet specified, included in calculation as not primate specific
hsa-let-7f-2*	-	0.37
hsa-let-7g	-			+	yes
hsa-miR-124	-			-	no
hsa-miR-132	-
hsa-miR-1909	+
hsa-miR-194	-
hsa-miR-198	+
hsa-miR-24	-
hsa-miR-3074	-
hsa-miR-423-3p	-
hsa-miR-423-5p	-
hsa-miR-4283	+
hsa-miR-4329	+
hsa-miR-484	-
hsa-miR-608	+
hsa-miR-6086
hsa-miR-6089
hsa-miR-615-5p	-
hsa-miR-658	+
hsa-miR-6812-5p
hsa-miR-6877-3p
hsa-miR-920	+
hsa-miR-92a-2*	-
AChE-S + BChE
hsa-miR-491-5p	-	0
AChE-S + VAChT
hsa-miR-149*	-	0.4
hsa-miR-3613-5p	-
hsa-miR-484	-
hsa-miR-491-5p	-
hsa-miR-525-3p	+
hsa-miR-541	-
hsa-miR-658	+
hsa-miR-920	+
hsa-miR-92a-2*	-
hsa-miR-939	+
AChE-S + ChAT
hsa-miR-1909	+	0
AChE-R + BChE
hsa-miR-1275	+	0.44
hsa-miR-129-5p	-
hsa-miR-147	+
hsa-miR-186	-
hsa-miR-199a-5p	-
hsa-miR-199b-5p	-
hsa-miR-200b	-
hsa-miR-200c	-
hsa-miR-20b*	-
hsa-miR-3148	+
hsa-miR-3163	+
hsa-miR-3182	+
hsa-miR-4271	+
hsa-miR-429	-
hsa-miR-590-3p	-
hsa-miR-625	+
AChE-R + VAChT
hsa-miR-1228*	+	0.54
hsa-miR-125a-5p	-
hsa-miR-125b	-
hsa-miR-1321	+
hsa-miR-298	+
hsa-miR-3155	+
hsa-miR-4270	+
hsa-miR-4298	+
hsa-miR-4319	+
hsa-miR-4323	+
hsa-miR-484	-
hsa-miR-503	-
hsa-miR-513a-5p	+
hsa-miR-654-5p	-
hsa-miR-658	+
hsa-miR-663	+
hsa-miR-675	-
hsa-miR-7	-
hsa-miR-760	-
hsa-miR-765	+
hsa-miR-920	+
hsa-miR-92a-1*	-
hsa-miR-92a-2*	-
hsa-miR-92b*	-
AChE-R + ChAT
hsa-miR-149	-	0.25
hsa-miR-1909	+
hsa-miR-377*	-
hsa-miR-485-5p	-
BChE + VAChT
hsa-miR-1252	-	0.33
hsa-miR-3137	+
hsa-miR-491-5p	-
BChE + ChAT
hsa-miR-193b*	-	0.66
hsa-miR-26b*	-
hsa-miR-518d-5p	+
hsa-miR-518e*	+
hsa-miR-518f*	+
hsa-miR-629	+
