# Supplementary material for: Predicted overlapping microRNA regulators of acetylcholine packaging and degradation in neuroinflammation-related disorders
Source: Front Mol Neurosci. 2014 Feb 10;7:9. doi: 10.3389/fnmol.2014.00009 (PMC3918661; doi:10.3389/fnmol.2014.00009)
Supplement: Supplementary file 4 [file DataSheet4.XLSX]

## Sheet: G, C cont. all miRs icl. target
Supplemetary table IV: GC content of all miRNAs
	AChE-S	AChE-R	BChE	VAChT	ChAT	sequence	GC content [%]		GC content under 50%
hsa-miR-484	x	x		x		UCAGGCUCAGUCCCCUCCCGAU	63.6
hsa-miR-658	x	x		x		GGCGGAGGGAAGUAGGUCCGUUGGU	64
hsa-miR-920	x	x		x		GGGGAGCUGUGGAAGCAGUA	60
hsa-miR-92a-2*	x	x		x		GGGUGGGGAUUUGUUGCAUUAC	50
hsa-miR-1909	x	x			x	CGCAGGGGCCGGGUGCUCACCG	81.8
hsa-miR-491-5p	x		x	x		AGUGGGGAACCCUUCCAUGAGG	59.1
hsa-let-7f-2*	x	x				CUAUACAGUCUACUGUCUUUCC	40.9
hsa-let-7g	x	x				UGAGGUAGUAGUUUGUACAGUU	36.4
hsa-miR-124	x	x				UAAGGCACGCGGUGAAUGCC	60
hsa-miR-194	x	x				UGUAACAGCAACUCCAUGUGGA	45.5
hsa-miR-198	x	x				GGUCCAGAGGGGAGAUAGGUUC	59.1
hsa-miR-24	x	x				UGGCUCAGUUCAGCAGGAACAG	54.5
hsa-miR-3074	x	x				GAUAUCAGCUCAGUAGGCACCG	54.5
hsa-miR-423-3p	x	x				AGCUCGGUCUGAGGCCCCUCAGU	65.2
hsa-miR-423-5p	x	x				UGAGGGGCAGAGAGCGAGACUUU	56.5
hsa-miR-4283	x	x				UGGGGCUCAGCGAGUUU	58.8
hsa-miR-4329	x	x				CCUGAGACCCUAGUUCCAC	57.9
hsa-miR-608	x	x				AGGGGUGGUGUUGGGACAGCUCCGU	64
hsa-miR-6086	x	x				GGAGGUUGGGAAGGGCAGAG	65
hsa-miR-6089	x	x				GGAGGCCGGGGUGGGGCGGGGCGG	95.7
hsa-miR-615-5p	x	x				GGGGGUCCCCGGUGCUCGGAUC	77.3
hsa-miR-6812-5p	x	x				AUGGGGUGAGAUGGGGAGGAGCAGC	64
hsa-miR-6877-3p	x	x				CAGCCUCUGCCCUUGGCCUCC	71.4
hsa-miR-149*	x			x		AGGGAGGGACGGGGGCUGUGC	76.2
hsa-miR-3613-5p	x			x		UGUUGUACUUUUUUUUUUGUUC	22.7
hsa-miR-525-3p	x			x		GAAGGCGCUUCCCUUUAGAGCG	59.1
hsa-miR-541	x			x		UGGUGGGCACAGAAUCUGGACU	54.5
hsa-miR-939	x			x		UGGGGAGCUGAGGCUCUGGGGGUG	70.8
hsa-miR-1275		x	x			GUGGGGGAGAGGCUGUC	70.6
hsa-miR-129-5p		x	x			CUUUUUGCGGUCUGGGCUUGC	57.1
hsa-miR-147		x	x			GUGUGUGGAAAUGCUUCUGC	50
hsa-miR-186		x	x			CAAAGAAUUCUCCUUUUGGGCU	40.9
hsa-miR-199a-5p		x	x			CCCAGUGUUCAGACUACCUGUUC	52.2
hsa-miR-199b-5p		x	x			CCCAGUGUUUAGACUAUCUGUUC	43.5
hsa-miR-200b		x	x			UAAUACUGCCUGGUAAUGAUGA	36.4
hsa-miR-200c		x	x			UAAUACUGCCGGGUAAUGAUGGA	43.5
hsa-miR-20b*		x	x			ACUGUAGUAUGGGCACUUCCAG	50
hsa-miR-3148		x	x			UGGAAAAAACUGGUGUGUGCUU	40.9
hsa-miR-3163		x	x			UAUAAAAUGAGGGCAGUAAGAC	36.4
hsa-miR-3182		x	x			GCUUCUGUAGUGUAGUC	47.1
hsa-miR-4271		x	x			GGGGGAAGAAAAGGUGGGG	63.2
hsa-miR-429		x	x			UAAUACUGUCUGGUAAAACCGU	36.4
hsa-miR-590-3p		x	x			UAAUUUUAUGUAUAAGCUAGU	19.1
hsa-miR-625		x	x			AGGGGGAAAGUUCUAUAGUCC	47.6
hsa-miR-1228*		x		x		GUGGGCGGGGGCAGGUGUGUG	76.2
hsa-miR-125a-5p		x		x		UCCCUGAGACCCUUUAACCUGUGA	50
hsa-miR-125b		x		x		UCCCUGAGACCCUAACUUGUGA	50
hsa-miR-1321		x		x		CAGGGAGGUGAAUGUGAU	50
hsa-miR-298		x		x		AGCAGAAGCAGGGAGGUUCUCCCA	58.3
hsa-miR-3155		x		x		CCAGGCUCUGCAGUGGGAACU	61.9
hsa-miR-4270		x		x		UCAGGGAGUCAGGGGAGGGC	70
hsa-miR-4298		x		x		CUGGGACAGGAGGAGGAGGCAG	68.1
hsa-miR-4319		x		x		UCCCUGAGCAAAGCCAC	58.8
hsa-miR-4323		x		x		CAGCCCCACAGCCUCAGA	66.7
hsa-miR-503		x		x		UAGCAGCGGGAACAGUUCUGCAG	56.5
hsa-miR-513a-5p		x		x		UUCACAGGGAGGUGUCAU	50
hsa-miR-654-5p		x		x		UGGUGGGCCGCAGAACAUGUGC	63.6
hsa-miR-663		x		x		AGGCGGGGCGCCGCGGGACCGC	90.9
hsa-miR-675		x		x		UGGUGCGGAGAGGGCCCACAGUG	69.6
hsa-miR-7		x		x		UGGAAGACUAGUGAUUUUGUUGU	34.8
hsa-miR-760		x		x		CGGCUCUGGGUCUGUGGGGA	70
hsa-miR-765		x		x		UGGAGGAGAAGGAAGGUGAUG	52.4
hsa-miR-92a-1*		x		x		AGGUUGGGAUCGGUUGCAAUGCU	52.2
hsa-miR-92b*		x		x		AGGGACGGGACGCGGUGCAGUG	72.7
hsa-miR-149		x			x	UCUGGCUCCGUGUCUUCACUCCC	60.9
hsa-miR-377*		x			x	AGAGGUUGCCCUUGGUGAAUUC	50
hsa-miR-485-5p		x			x	AGAGGCUGGCCGUGAUGAAUUC	54.5
hsa-miR-1252			x	x		AGAAGGAAAUUGAAUUCAUUUA	22.72
hsa-miR-3137			x	x		UCUGUAGCCUGGGAGCAAUGGGGU	58.3333
hsa-miR-193b*			x		x	CGGGGUUUUGAGGGCGAGAUGA	59.0909
hsa-miR-26b*			x		x	CCUGUUCUCCAUUACUUGGCUC	50
hsa-miR-518d-5p			x		x	CUCUAGAGGGAAGCACUUUCUG	50
hsa-miR-518e*			x		x	CUCUAGAGGGAAGCGCUUUCUG	54.5455
hsa-miR-518f*			x		x	CUCUAGAGGGAAGCACUUUCUC	50
hsa-miR-629			x		x	UGGGUUUACGUUGGGAGAACU	47.619
hsa-let-7e*	x					CUAUACGGCCUCCUAGCUUUCC	54.5455
hsa-miR-196a	x					UAGGUAGUUUCAUGUUGUUGGG	40.9091
hsa-miR-210-5p	x					AGCCCCUGCCCACCGCACACUG	72.7273
hsa-miR-25*	x					AGGCGGAGACUUGGGCAAUUG	57.1429
hsa-miR-27b*	x					AGAGCUUAGCUGAUUGGUGAAC	45.4545
hsa-miR-3184	x					UGAGGGGCCUCAGACCGAGCUUUU	58.3333
hsa-miR-4278	x					CUAGGGGGUUUGCCCUUG	61.1111
hsa-miR-4300	x					UGGGAGCUGGACUACUUC	55.5556
hsa-miR-455-3p	x					GCAGUCCAUGGGCAUAUACAC	52.381
hsa-miR-4688	x					UAGGGGCAGCAGAGGACCUGGG	68.1818
hsa-miR-4728-3p	x					CAUGCUGACCUCCCUCCUGCCCCAG	68
hsa-miR-4776-3p	x					CUUGCCAUCCUGGUCCACUGCAU	56.5217
hsa-miR-506	x					UAAGGCACCCUUCUGAGUAGA	47.619
hsa-miR-5090	x					CCGGGGCAGAUUGGUGUAGGGUG	65.2174
hsa-miR-524-3p	x					GAAGGCGCUUCCCUUUGGAGU	57.1429
hsa-miR-525-5p	x					CUCCAGAGGGAUGCACUUUCU	52.381
hsa-miR-542-3p	x					UGUGACAGAUUGAUAACUGAAA	31.8182
hsa-miR-554	x					GCUAGUCCUGACUCAGCCAGU	57.1429
hsa-miR-611	x					GCGAGGACCCCUCGGGGUCUGAC	73.913
hsa-miR-6125	x					GCGGAAGGCGGAGCGGCGGA	80
hsa-miR-633	x					CUAAUAGUAUCUACCACAAUAAA	26.087
hsa-miR-638	x					AGGGAUCGCGGGCGGGUGGCGGCCU	80
hsa-miR-6780a-5p	x					UUGGGAGGGAAGACAGCUGGAGA	56.5217
hsa-miR-6781-5p	x					CGGGCCGGAGGUCAAGGGCGU	76.1905
hsa-miR-6859-3p	x					UGACCCCCAUGUCGCCUCUGUAG	60.8696
hsa-miR-6890-5p	x					CAUGGGGUAGGGCAGAGUAGG	61.9048
hsa-let-7d		x				AGAGGUAGUAGGUUGCAUAGUU	40.9091
hsa-let-7i		x				UGAGGUAGUAGUUUGUGCUGUU	40.9091
hsa-miR-1226*		x				GUGAGGGCAUGCAGGCCUGGAUGGGG	69.2308
hsa-miR-125a-3p		x				ACAGGUGAGGUUCUUGGGAGCC	59.0909
hsa-miR-132*		x				ACCGUGGCUUUCGAUUGUUACU	45.4545
hsa-miR-146b-3p		x				UGCCCUGUGGACUCAGUUCUGG	59.0909
hsa-miR-148a		x				UCAGUGCACUACAGAACUUUGU	40.9091
hsa-miR-148b		x				UCAGUGCAUCACAGAACUUUGU	40.9091
hsa-miR-151-5p		x				UCGAGGAGCUCACAGUCUAGU	52.381
hsa-miR-152-3p		x				UCAGUGCAUGACAGAACUUGG	47.619
hsa-miR-181a*		x				ACCAUCGACCGUUGAUUGUACC	50
hsa-miR-181a-2*		x				ACCACUGACCGUUGACUGUACC	54.5455
hsa-miR-1825		x				UCCAGUGCCCUCCUCUCC	66.6667
hsa-miR-185		x				UGGAGAGAAAGGCAGUUCCUGA	50
hsa-miR-1908-5p		x				CGGCGGGGACGGCGAUUGGUC	76.1905
hsa-miR-193a-3p		x				AACUGGCCUACAAAGUCCCAGU	50
hsa-miR-193b		x				AACUGGCCCUCAAAGUCCCGCU	59.0909
hsa-miR-214		x				ACAGCAGGCACAGACAGGCAGU	59.0909
hsa-miR-22*		x				AGUUCUUCAGUGGCAAGCUUUA	40.9091
hsa-miR-224*		x				AAAAUGGUGCCCUAGUGACUACA	43.4783
hsa-miR-2277		x				UGACAGCGCCCUGCCUGGCUC	71.4286
hsa-miR-28-5p		x				AAGGAGCUCACAGUCUAUUGAG	45.4545
hsa-miR-3065-5p		x				UCAACAAAAUCACUGAUGCUGGA	39.1304
hsa-miR-31		x				AGGCAAGAUGCUGGCAUAGCU	52.381
hsa-miR-3119		x				UGGCUUUUAACUUUGAUGGC	40
hsa-miR-3139		x				UAGGAGCUCAACAGAUGCCUGUU	47.8261
hsa-miR-3179		x				AGAAGGGGUGAAAUUUAAACGU	36.3636
hsa-miR-3202		x				UGGAAGGGAGAAGAGCUUUAAU	40.9091
hsa-miR-339-3p		x				UGAGCGCCUCGACGACAGAGCCG	69.5652
hsa-miR-380*		x				UGGUUGACCAUAGAACAUGCGC	50
hsa-miR-409-3p		x				GAAUGUUGCUCGGUGAACCCCU	54.5455
hsa-miR-4297		x				UGCCUUCCUGUCUGUG	56.25
hsa-miR-4302		x				CCAGUGUGGCUCAGCGAG	66.6667
hsa-miR-4303		x				UUCUGAGCUGAGGACAG	52.9412
hsa-miR-4306		x				UGGAGAGAAAGGCAGUA	47.0588
hsa-miR-4644		x				UGGAGAGAGAAAAGAGACAGAAG	43.4783
hsa-miR-4739		x				AAGGGAGGAGGAGCGGAGGGGCCCU	72
hsa-miR-483-5p		x				AAGACGGGAGGAAAGAAGGGAG	54.5455
hsa-miR-5006-5p		x				UUGCCAGGGCAGGAGGUGGAA	61.9048
hsa-miR-517a		x				AUCGUGCAUCCCUUUAGAGUGU	45.4545
hsa-miR-517c		x				AUCGUGCAUCCUUUUAGAGUGU	40.9091
hsa-miR-522		x				AAAAUGGUUCCCUUUAGAGUGU	36.3636
hsa-miR-542-5p		x				UCGGGGAUCAUCAUGUCACGAGA	52.1739
hsa-miR-548n		x				CAAAAGUAAUUGUGGAUUUUGU	27.2727
hsa-miR-563		x				AGGUUGACAUACGUUUCCC	47.3684
hsa-miR-564		x				AGGCACGGUGUCAGCAGGC	68.4211
hsa-miR-572		x				GUCCGCUCGGCGGUGGCCCA	80
hsa-miR-582-3p		x				UAACUGGUUGAACAACUGAACC	40.9091
hsa-miR-596		x				AAGCCUGCCCGGCUCCUCGGG	76.1905
hsa-miR-6510-5p		x				CAGCAGGGGAGAGAGAGGAGUC	63.6364
hsa-miR-662		x				UCCCACGUUGUGGCCCAGCAG	66.6667
hsa-miR-6752-3p		x				UCCCUGCCCCCAUACUCCCAG	66.6667
hsa-miR-6809-3p		x				CUUCUCUUCUCUCCUUCCCAG	52.381
hsa-miR-6826-3p		x				CUCCCCUCUCUUUCCUGUUCAG	54.5455
hsa-miR-6865-3p		x				ACACCCUCUUUCCCUACCGCC	61.9048
hsa-miR-6881-3p		x				AUCCUCUUUCGUCCUUCCCACU	50
hsa-miR-6886-3p		x				UGCCCUUCUCUCCUCCUGCCU	61.9048
hsa-miR-708		x				AAGGAGCUUACAAUCUAGCUGGG	47.8261
hsa-miR-7113-3p		x				CCUCCCUGCCCGCCUCUCUGCAG	73.913
hsa-miR-744		x				UGCGGGGCUAGGGCUAACAGCA	63.6364
hsa-miR-761		x				GCAGCAGGGUGAAACUGACACA	54.5455
hsa-miR-767-5p		x				UGCACCAUGGUUGUCUGAGCAUG	52.1739
hsa-miR-892b		x				CACUGGCUCCUUUCUGGGUAGA	54.5455
hsa-miR-933		x				UGUGCGCAGGGAGACCUCUCCC	68.1818
hsa-let-7a-2*			x			CUGUACAGCCUCCUAGCUUUCC	54.5455
hsa-let-7g*			x			CUGUACAGGCCACUGCCUUGC	61.9048
hsa-miR-105			x			UCAAAUGCUCAGACUCCUGUGGU	47.8261
hsa-miR-1183			x			CACUGUAGGUGAUGGUGAGAGUGGGCA	55.5556
hsa-miR-1197			x			UAGGACACAUGGUCUACUUCU	42.8571
hsa-miR-1200			x			CUCCUGAGCCAUUCUGAGCCUC	59.0909
hsa-miR-1224-5p			x			GUGAGGACUCGGGAGGUGG	68.4211
hsa-miR-1237			x			UCCUUCUGCUCCGUCCCCCAG	66.6667
hsa-miR-1248			x			ACCUUCUUGUAUAAGCACUGUGCUAAA	37.037
hsa-miR-1256			x			AGGCAUUGACUUCUCACUAGCU	45.4545
hsa-miR-1258			x			AGUUAGGAUUAGGUCGUGGAA	42.8571
hsa-miR-1277			x			UACGUAGAUAUAUAUGUAUUUU	18.1818
hsa-miR-1279			x			UCAUAUUGCUUCUUUCU	29.4118
hsa-miR-128a			x			UCACAGUGAACCGGUCUCUUU	47.619
hsa-miR-1283			x			UCUACAAAGGAAAGCGCUUUCU	40.9091
hsa-miR-1294			x			UUUUCAACUCUAAUGGGAGAGA	36.3636
hsa-miR-1305			x			UUUUCAACUCUAAUGGGAGAGA	36.3636
hsa-miR-139-5p			x			UCUACAGUGCACGUGUCUCCAGU	52.1739
hsa-miR-140-5p			x			CAGUGGUUUUACCCUAUGGUAG	45.4545
hsa-miR-142-5p			x			CAUAAAGUAGAAAGCACUACU	33.3333
hsa-miR-146a			x			UGAGAACUGAAUUCCAUGGGUU	40.9091
hsa-miR-146b-5p			x			UGAGAACUGAAUUCCAUAGGCU	40.9091
hsa-miR-147b			x			GUGUGCGGAAAUGCUUCUGCUA	50
hsa-miR-1537-3p			x			AAAACCGUCUAGUUACAGUUGU	36.3636
hsa-miR-155			x			UUAAUGCUAAUCGUGAUAGGGGU	39.1304
hsa-miR-15a*			x			CAGGCCAUAUUGUGCUGCCUCA	54.5455
hsa-miR-15b*			x			CGAAUCAUUAUUUGCUGCUCUA	36.3636
hsa-miR-16-2*			x			CCAAUAUUACUGUGCUGCUUUA	36.3636
hsa-miR-181a			x			AACAUUCAACGCUGUCGGUGAGU	47.8261
hsa-miR-181b			x			AACAUUCAUUGCUGUCGGUGGGU	47.8261
hsa-miR-181c			x			AACAUUCAACCUGUCGGUGAGU	45.4545
hsa-miR-181d-5p			x			AACAUUCAUUGUUGUCGGUGGGU	43.4783
hsa-miR-182*			x			UGGUUCUAGACUUGCCAACUA	42.8571
hsa-miR-187*			x			GGCUACAACACAGGACCCGGGC	68.1818
hsa-miR-190			x			UGAUAUGUUUGAUAUAUUAGGU	22.7273
hsa-miR-190b			x			UGAUAUGUUUGAUAUUGGGUU	28.5714
hsa-miR-191*			x			GCUGCGCUUGGAUUUCGUCCCC	63.6364
hsa-miR-1911*			x			CACCAGGCAUUGUGGUCUCC	60
hsa-miR-1914			x			CCCUGUGCCCGGCCCACUUCUG	72.7273
hsa-miR-195*			x			CCAAUAUUGGCUGUGCUGCUCC	54.5455
hsa-miR-1972			x			UCAGGCCAGGCACAGUGGCUCA	63.6364
hsa-miR-1976			x			CCUCCUGCCCUCCUUGCUGU	65
hsa-miR-19a*			x			AGUUUUGCAUAGUUGCACUACA	36.3636
hsa-miR-19b-1*			x			AGUUUUGCAGGUUUGCAUCCAGC	47.8261
hsa-miR-19b-2*			x			AGUUUUGCAGGUUUGCAUUUCA	36.3636
hsa-miR-203			x			GUGAAAUGUUUAGGACCACUAG	40.9091
hsa-miR-205*			x			GAUUUCAGUGGAGUGAAGUUC	42.8571
hsa-miR-2052			x			UGUUUUGAUAACAGUAAUGU	25
hsa-miR-21			x			UAGCUUAUCAGACUGAUGUUGA	36.3636
hsa-miR-2110			x			UUGGGGAAACGGCCGCUGAGUG	63.6364
hsa-miR-2113			x			AUUUGUGCUUGGCUCUGUCAC	47.619
hsa-miR-2116			x			GGUUCUUAGCAUAGGAGGUCU	47.619
hsa-miR-216a			x			UAAUCUCAGCUGGCAACUGUGA	45.4545
hsa-miR-218			x			UUGUGCUUGAUCUAACCAUGU	38.0952
hsa-miR-221			x			AGCUACAUUGUCUGCUGGGUUUC	47.8261
hsa-miR-221*			x			ACCUGGCAUACAAUGUAGAUUU	36.3636
hsa-miR-222			x			AGCUACAUCUGGCUACUGGGU	52.381
hsa-miR-26a-1*			x			CCUAUUCUUGGUUACUUGCACG	45.4545
hsa-miR-26a-2*			x			CCUAUUCUUGAUUACUUGUUUC	31.8182
hsa-miR-302a*			x			ACUUAAACGUGGAUGUACUUGCU	39.1304
hsa-miR-30a			x			CUUUCAGUCGGAUGUUUGCAGC	50
hsa-miR-30a*			x			UGUAAACAUCCUCGACUGGAAG	45.4545
hsa-miR-30b			x			UGUAAACAUCCUACACUCAGCU	40.9091
hsa-miR-30c			x			UGUAAACAUCCUACACUCUCAGC	43.4783
hsa-miR-30d			x			CUUUCAGUCAGAUGUUUGCUGC	45.4545
hsa-miR-30d*			x			UGUAAACAUCCCCGACUGGAAG	50
hsa-miR-30e			x			UGUAAACAUCCUUGACUGGAAG	40.9091
hsa-miR-30e*			x			CUUUCAGUCGGAUGUUUACAGC	45.4545
hsa-miR-3116			x			UGCCUGGAACAUAGUAGGGACU	50
hsa-miR-3125			x			UAGAGGAAGCUGUGGAGAGA	50
hsa-miR-3126-3p			x			CAUCUGGCAUCCGUCACACAGA	54.5455
hsa-miR-3128			x			UCUGGCAAGUAAAAAACUCUCAU	34.7826
hsa-miR-3132			x			UGGGUAGAGAAGGAGCUCAGAGGA	54.1667
hsa-miR-3133			x			UAAAGAACUCUUAAAACCCAAU	27.2727
hsa-miR-3144-3p			x			AUAUACCUGUUCGGUCUCUUUA	36.3636
hsa-miR-3145			x			AACUCCAAACACUCAAAACUCA	36.3636
hsa-miR-3145-3p			x			AGAUAUUUUGAGUGUUUGGAAUUG	29.1667
hsa-miR-3146			x			CAUGCUAGGAUAGAAAGAAUGG	40.9091
hsa-miR-3152-5p			x			AUUGCCUCUGUUCUAACACAAG	40.9091
hsa-miR-3153			x			GGGGAAAGCGAGUAGGGACAUUU	52.1739
hsa-miR-3168			x			GAGUUCUACAGUCAGAC	47.0588
hsa-miR-3177-5p			x			UGUGUACACACGUGCCAGGCGCU	60.8696
hsa-miR-3187			x			UUGGCCAUGGGGCUGCGCGG	75
hsa-miR-32			x			CAAUUUAGUGUGUGUGAUAUUU	27.2727
hsa-miR-32*			x			UAUUGCACAUUACUAAGUUGCA	31.8182
hsa-miR-320a			x			AAAAGCUGGGUUGAGAGGGCGA	54.5455
hsa-miR-320b			x			AAAAGCUGGGUUGAGAGGGCAA	50
hsa-miR-320c			x			AAAAGCUGGGUUGAGAGGGU	50
hsa-miR-320d			x			AAAAGCUGGGUUGAGAGGA	47.3684
hsa-miR-325			x			CCUAGUAGGUGUCCAGUAAGUGU	47.8261
hsa-miR-331-5p			x			CUAGGUAUGGUCCCAGGGAUCC	59.0909
hsa-miR-337-3p			x			CUCCUAUAUGAUGCCUUUCUUC	40.9091
hsa-miR-338-5p			x			AACAAUAUCCUGGUGCUGAGUG	45.4545
hsa-miR-340			x			UUAUAAAGCAAUGAGACUGAUU	27.2727
hsa-miR-3611			x			UUGUGAAGAAAGAAAUUCUUA	23.8095
hsa-miR-362-5p			x			AAUCCUUGGAACCUAGGUGUGAGU	45.8333
hsa-miR-3650			x			AGGUGUGUCUGUAGAGUCC	52.6316
hsa-miR-367			x			AAUUGCACUUUAGCAAUGGUGA	36.3636
hsa-miR-369-3p			x			AAUAAUACAUGGUUGAUCUUU	23.8095
hsa-miR-378*			x			CUCCUGACUCCAGGUCCUGUGU	59.0909
hsa-miR-3915			x			UUGAGGAAAAGAUGGUCUUAUU	31.8182
hsa-miR-3928-3p			x			GGAGGAACCUUGGAGCUUCGGC	63.6364
hsa-miR-3940-5p			x			GUGGGUUGGGGCGGGCUCUG	75
hsa-miR-4255			x			CAGUGUUCAGAGAUGGA	47.0588
hsa-miR-4260			x			CUUGGGGCAUGGAGUCCCA	63.1579
hsa-miR-4261			x			AGGAAACAGGGACCCA	56.25
hsa-miR-4262			x			GACAUUCAGACUACCUG	47.0588
hsa-miR-4268			x			GGCUCCUCCUCUCAGGAUGUG	61.9048
hsa-miR-4272			x			CAUUCAACUAGUGAUUGU	33.3333
hsa-miR-4273			x			GUGUUCUCUGAUGGACAG	50
hsa-miR-4282			x			UAAAAUUUGCAUCCAGGA	33.3333
hsa-miR-4289			x			GCAUUGUGCAGGGCUAUCA	52.6316
hsa-miR-4312			x			GGCCUUGUUCCUGUCCCCA	63.1579
hsa-miR-4316			x			GGUGAGGCUAGCUGGUG	64.7059
hsa-miR-4477a			x			CUAUUAAGGACAUUUGUGAUUC	31.8182
hsa-miR-4477b			x			AUUAAGGACAUUUGUGAUUGAU	27.2727
hsa-miR-4496			x			GAGGAAACUGAAGCUGAGAGGG	54.5455
hsa-miR-449c*			x			UUGCUAGUUGCACUCCUCUCUGU	47.8261
hsa-miR-4507			x			CUGGGUUGGGCUGGGCUGGG	75
hsa-miR-4509			x			ACUAAAGGAUAUAGAAGGUUUU	27.2727
hsa-miR-4517			x			AAAUAUGAUGAAACUCACAGCUGAG	36
hsa-miR-4652-3p			x			GUUCUGUUAACCCAUCCCCUCA	50
hsa-miR-4665-5p			x			CUGGGGGACGCGUGAGCGCGAGC	78.2609
hsa-miR-4668-5p			x			AGGGAAAAAAAAAAGGAUUUGUC	30.4348
hsa-miR-4720-5p			x			CCUGGCAUAUUUGGUAUAACUU	36.3636
hsa-miR-4729			x			UCAUUUAUCUGUUGGGAAGCUA	36.3636
hsa-miR-4744			x			UCUAAAGACUAGACUUCGCUAUG	39.1304
hsa-miR-4760-3p			x			AAAUUCAUGUUCAAUCUAAACC	27.2727
hsa-miR-4774-3p			x			AUUGCCUAACAUGUGCCAGAA	42.8571
hsa-miR-4775			x			UUAAUUUUUUGUUUCGGUCACU	27.2727
hsa-miR-4799-3p			x			ACUGGCAUGCUGCAUUUAUAUA	36.3636
hsa-miR-4803			x			UAACAUAAUAGUGUGGAUUGA	28.5714
hsa-miR-489-3p			x			GUGACAUCACAUAUACGGCAGC	50
hsa-miR-491-3p			x			CUUAUGCAAGAUUCCCUUCUAC	40.9091
hsa-miR-493*			x			UUGUACAUGGUAGGCUUUCAUU	36.3636
hsa-miR-494-3p			x			UGAAACAUACACGGGAAACCUC	45.4545
hsa-miR-500			x			UAAUCCUUGCUACCUGGGUGAGA	47.8261
hsa-miR-500b			x			AAUCCUUGCUACCUGGGU	50
hsa-miR-501-3p			x			AAUGCACCCGGGCAAGGAUUCU	54.5455
hsa-miR-501-5p			x			AAUCCUUUGUCCCUGGGUGAGA	50
hsa-miR-502-3p			x			AAUGCACCUGGGCAAGGAUUCA	50
hsa-miR-508-3p			x			UGAUUGUAGCCUUUUGGAGUAGA	39.1304
hsa-miR-513a-3p			x			UAAAUUUCACCUUUCUGAGAAGG	34.7826
hsa-miR-514			x			AUUGACACUUCUGUGAGUAGA	38.0952
hsa-miR-514b-3p			x			AUUGACACCUCUGUGAGUGGA	47.619
hsa-miR-519c-3p			x			AAAGUGCAUCUUUUUAGAGGAU	31.8182
hsa-miR-520f-3p			x			AAGUGCUUCCUUUUAGAGGGUU	40.9091
hsa-miR-532-5p			x			CAUGCCUUGAGUGUAGGACCGU	54.5455
hsa-miR-543			x			AAACAUUCGCGGUGCACUUCUU	45.4545
hsa-miR-544			x			AUUCUGCAUUUUUAGCAAGUUC	31.8182
hsa-miR-548ae			x			CAAAAACUGCAAUUACUUUCA	28.5714
hsa-miR-548am			x			CAAAAACUGCAGUUACUUUUGU	31.8182
hsa-miR-548ar-3p			x			UAAAACUGCAGUUAUUUUUGC	28.5714
hsa-miR-548g			x			AAAACUGUAAUUACUUUUGUAC	22.7273
hsa-miR-548v			x			AGCUACAGUUACUUUUGCACCA	40.9091
hsa-miR-548x			x			UAAAAACUGCAAUUACUUUC	25
hsa-miR-553			x			AAAACGGUGAGAUUUUGUUUU	28.5714
hsa-miR-555			x			AGGGUAAGCUGAACCUCUGAU	47.619
hsa-miR-567			x			AGUAUGUUCUUCCAGGACAGAAC	43.4783
hsa-miR-573			x			CUGAAGUGAUGUGUAACUGAUCAG	41.6667
hsa-miR-576-3p			x			AAGAUGUGGAAAAAUUGGAAUC	31.8182
hsa-miR-579			x			UUCAUUUGGUAUAAACCGCGAUU	34.7826
hsa-miR-582-5p			x			UUACAGUUGUUCAACCAGUUACU	34.7826
hsa-miR-584			x			UUUCCAUAGGUGAUGAGUCAC	42.8571
hsa-miR-587			x			UUUCCAUAGGUGAUGAGUCAC	42.8571
hsa-miR-590-5p			x			GAGCUUAUUCAUAAAAGUGCAG	36.3636
hsa-miR-636			x			UGUGCUUGCUCGUCCCGCCCGCA	69.5652
hsa-miR-637			x			ACUGGGGGCUUUCGGGCUCUGCGU	66.6667
hsa-miR-651-5p			x			UUUAGGAUAAGCUUGACUUUUG	31.8182
hsa-miR-655-3p			x			AUAAUACAUGGUUAACCUCUUU	27.2727
hsa-miR-656-3p			x			AAUAUUAUACAGUCAACCUCU	28.5714
hsa-miR-664			x			UAUUCAUUUAUCCCCAGCCUACA	39.1304
hsa-miR-758-3p			x			UUUGUGACCUGGUCCACUAACC	50
hsa-miR-8084			x			GAAUACUAAGUAAAAAAUCAGUA	21.7391
hsa-miR-874-3p			x			CUGCCCUGGCCCGAGGGACCGA	77.2727
hsa-miR-875-5p			x			UAUACCUCAGUUUUAUCAGGUG	36.3636
hsa-miR-889-3p			x			UUAAUAUCGGACAACCAUUGU	33.3333
hsa-miR-935			x			CCAGUUACCGCUUCCGCUACCGC	65.2174
hsa-miR-943			x			CUGACUGUUGCCGUCCUCCAG	61.9048
hsa-miR-99a*			x			CAAGCUCGCUUCUAUGGGUCUG	54.5455
hsa-miR-99b*			x			CAAGCUCGUGUCUGUGGGUCCG	63.6364
hsa-miR-1266-5p				x		CCUCAGGGCUGUAGAACAGGGCU	60.8696
hsa-miR-1271				x		CUUGGCACCUAGCAAGCACUCA	54.5455
hsa-miR-1285-3p				x		UCUGGGCAACAAAGUGAGACCU	50
hsa-miR-1302				x		UUGGGACAUACUUAUGCUAAA	33.3333
hsa-miR-1324				x		CCAGACAGAAUUCUAUGCACUUUC	41.6667
hsa-miR-135a				x		UAUGGCUUUUUAUUCCUAUGUGA	30.4348
hsa-miR-135b				x		UAUGGCUUUUCAUUCCUAUGUGA	34.7826
hsa-miR-143*				x		GGUGCAGUGCUGCAUCUCUGGU	59.0909
hsa-miR-183				x		UAUGGCACUGGUAGAAUUCACU	40.9091
hsa-miR-194*				x		CCAGUGGGGCUGCUGUUAUCUG	59.0909
hsa-miR-296-3p				x		GAGGGUUGGGUGGAGGCUCUCC	68.1818
hsa-miR-3166				x		CGCAGACAAUGCCUACUGGCCUA	56.5217
hsa-miR-3185				x		AGAAGAAGGCGGUCGGUCUGCGG	65.2174
hsa-miR-3192-5p				x		UCUGGGAGGUUGUAGCAGUGGAA	52.1739
hsa-miR-3201				x		GGGAUAUGAAGAAAAAU	29.4118
hsa-miR-3918				x		ACAGGGCCGCAGAUGGAGACU	61.9048
hsa-miR-412-3p				x		ACUUCACCUGGUCCACUAGCCGU	56.5217
hsa-miR-4257				x		CCAGAGGUGGGGACUGAG	66.6667
hsa-miR-4313				x		AGCCCCCUGGCCCCAAACCC	75
hsa-miR-4706				x		AGCGGGGAGGAAGUGGGCGCUGCUU	68
hsa-miR-5089-3p				x		AUGCUACUCGGAAAUCCCACUGA	47.8261
hsa-miR-520d-5p				x		CUACAAAGGGAAGCCCUUUC	50
hsa-miR-557				x		GUUUGCACGGGUGGGCCUUGUCU	60.8696
hsa-miR-571				x		UGAGUUGGCCAUCUGAGUGAG	52.381
hsa-miR-602				x		GACACGGGCGACAGCUGCGGCCC	78.2609
hsa-miR-623				x		AUCCCUUGCAGGGGCUGUUGGGU	60.8696
hsa-miR-660				x		UACCCAUUGCAUAUCGGAGUUG	45.4545
hsa-miR-6763-5p				x		CUGGGGAGUGGCUGGGGAG	73.6842
hsa-miR-6832-3p				x		ACCCUUUUUCUCUUUCCCAG	45
hsa-miR-6845-3p				x		CCUCUCCUCCCUGUGCCCCAG	71.4286
hsa-miR-762				x		GGGGCUGGGGCCGGGGCCGAGC	90.9091
hsa-miR-8089				x		CCUGGGGACAGGGGAUUGGGGCAG	70.8333
hsa-miR-877*				x		UCCUCUUCUCCCUCCUCCCAG	61.9048
hsa-miR-92b-5p				x		AGGGACGGGACGCGGUGCAGUG	72.7273
hsa-miR-96				x		UUUGGCACUAGCACAUUUUUGCU	39.1304
hsa-miR-1182					x	GAGGGUCUUGGGAGGGAUGUGAC	60.8696
hsa-miR-1205					x	UCUGCAGGGUUUGCUUUGAG	50
hsa-miR-1207-5p					x	UGGCAGGGAGGCUGGGAGGGG	76.1905
hsa-miR-2392					x	UAGGAUGGGGGUGAGAGGUG	60
hsa-miR-3064-5p					x	UCUGGCUGUUGUGGUGUGCAA	52.381
hsa-miR-30b*					x	CUGGGAGGUGGAUGUUUACUUC	50
hsa-miR-3122					x	GUUGGGACAAGAGGACGGUCUU	54.5455
hsa-miR-3677-5p					x	CAGUGGCCAGAGCCCUGCAGUG	68.1818
hsa-miR-3689a-3p					x	CUGGGAGGUGUGAUAUCGUGGU	54.5455
hsa-miR-3689c					x	CUGGGAGGUGUGAUAUUGUGGU	50
hsa-miR-3689d					x	GGGAGGUGUGAUCUCACACUCG	59.0909
hsa-miR-3913-5p					x	UUUGGGACUGAUCUUGAUGUCU	40.9091
hsa-miR-4474-3p					x	UUGUGGCUGGUCAUGAGGCUAA	50
hsa-miR-4505					x	AGGCUGGGCUGGGACGGA	72.2222
hsa-miR-4540					x	UUAGUCCUGCCUGUAGGUUUA	42.8571
hsa-miR-4687-3p					x	UGGCUGUUGGAGGGGGCAGGC	71.4286
hsa-miR-4722-5p					x	GGCAGGAGGGCUGUGCCAGGUUG	69.5652
hsa-miR-4728-5p					x	UGGGAGGGGAGAGGCAGCAAGCA	65.2174
hsa-miR-4736					x	AGGCAGGUUAUCUGGGCUG	57.8947
hsa-miR-4763-3p					x	AGGCAGGGGCUGGUGCUGGGCGGG	79.1667
hsa-miR-4777-5p					x	UUCUAGAUGAGAGAUAUAUAUA	22.7273
hsa-miR-4794					x	UCUGGCUAUCUCACGAGACUGU	50
hsa-miR-519a*					x	CUCUAGAGGGAAGCGCUUUCUG	54.5455
hsa-miR-519b-5p					x	CUCUAGAGGGAAGCGCUUUCUG	54.5455
hsa-miR-519c-5p					x	CUCUAGAGGGAAGCGCUUUCUG	54.5455
hsa-miR-520c-5p					x	CUCUAGAGGGAAGCACUUUCUG	50
hsa-miR-522*					x	CUCUAGAGGGAAGCGCUUUCUG	54.5455
hsa-miR-523*					x	CUCUAGAGGGAAGCGCUUUCUG	54.5455
hsa-miR-526a					x	CUCUAGAGGGAAGCACUUUCUG	50
hsa-miR-6733-3p					x	UCAGUGUCUGGAUUUCCUAG	45
hsa-miR-6779-5p					x	CUGGGAGGGGCUGGGUUUGGC	71.4286
hsa-miR-6858-3p					x	CAGCCAGCCCCUGCUCACCCCU	72.7273

## Sheet: GC content overlapping miRs
GC content of overlapping miRNAs
AChE-S + AChE-R	name	sequence	GC content [%]	Group average [%]
hsa-let-7f-2*	>hsa-let-7f-2-3p MIMAT0004487	CUAUACAGUCUACUGUCUUUCC	40.9	60.7		GC under 50%
hsa-let-7g	>hsa-let-7g-5p MIMAT0000414	UGAGGUAGUAGUUUGUACAGUU	36.4
hsa-miR-124	>hsa-miR-124-3p MIMAT0000422	UAAGGCACGCGGUGAAUGCC	60
hsa-miR-132	>hsa-miR-132-3p MIMAT0000426	UAACAGUCUACAGCCAUGGUCG	50
hsa-miR-1909	>hsa-miR-1909-3p MIMAT0007883	CGCAGGGGCCGGGUGCUCACCG	81.8
hsa-miR-194	>hsa-miR-194-5p MIMAT0000460	UGUAACAGCAACUCCAUGUGGA	45.5
hsa-miR-198	>hsa-miR-198 MIMAT0000228	GGUCCAGAGGGGAGAUAGGUUC	59.1
hsa-miR-24	>hsa-miR-24-3p MIMAT0000080	UGGCUCAGUUCAGCAGGAACAG	54.5
hsa-miR-3074	>hsa-miR-3074-3p MIMAT0015027	GAUAUCAGCUCAGUAGGCACCG	54.5
hsa-miR-423-3p	>hsa-miR-423-3p MIMAT0001340	AGCUCGGUCUGAGGCCCCUCAGU	65.2
hsa-miR-423-5p	>hsa-miR-423-5p MIMAT0004748	UGAGGGGCAGAGAGCGAGACUUU	56.5
hsa-miR-4283	>hsa-miR-4283 MIMAT0016914	UGGGGCUCAGCGAGUUU	58.8
hsa-miR-4329	>hsa-miR-4329 MIMAT0016923	CCUGAGACCCUAGUUCCAC	57.9
hsa-miR-484	>hsa-miR-484 MIMAT0002174	UCAGGCUCAGUCCCCUCCCGAU	63.6
hsa-miR-608	>hsa-miR-608 MIMAT0003276	AGGGGUGGUGUUGGGACAGCUCCGU	64
hsa-miR-6086	>hsa-miR-6086 MIMAT0023711	GGAGGUUGGGAAGGGCAGAG	65
hsa-miR-6089	>hsa-miR-6089 MIMAT0023714	GGAGGCCGGGGUGGGGCGGGGCGG	95.7
hsa-miR-615-5p	>hsa-miR-615-5p MIMAT0004804	GGGGGUCCCCGGUGCUCGGAUC	77.3
hsa-miR-658	>hsa-miR-658 MIMAT0003336	GGCGGAGGGAAGUAGGUCCGUUGGU	64
hsa-miR-6812-5p	>hsa-miR-6812-5p MIMAT0027524	AUGGGGUGAGAUGGGGAGGAGCAGC	64
hsa-miR-6877-3p	>hsa-miR-6877-3p MIMAT0027655	CAGCCUCUGCCCUUGGCCUCC	71.4
hsa-miR-920	>hsa-miR-920 MIMAT0004970	GGGGAGCUGUGGAAGCAGUA	60
hsa-miR-92a-2*	>hsa-miR-92a-2-5p MIMAT0004508	GGGUGGGGAUUUGUUGCAUUAC	50
AChE-S + BChE
hsa-miR-491-5p	>hsa-miR-491-5p MIMAT0002807	AGUGGGGAACCCUUCCAUGAGG	59.1	59.1
AChE-S + VAChT
hsa-miR-149*	>hsa-miR-149-3p MIMAT0004609	AGGGAGGGACGGGGGCUGUGC	76.2	58
hsa-miR-3613-5p	>hsa-miR-3613-5p MIMAT0017990	UGUUGUACUUUUUUUUUUGUUC	22.7
hsa-miR-484	>hsa-miR-484 MIMAT0002174	UCAGGCUCAGUCCCCUCCCGAU	63.6
hsa-miR-491-5p	>hsa-miR-491-5p MIMAT0002807	AGUGGGGAACCCUUCCAUGAGG	59.1
hsa-miR-525-3p	>hsa-miR-525-3p MIMAT0002839	GAAGGCGCUUCCCUUUAGAGCG	59.1
hsa-miR-541	>hsa-miR-541-3p MIMAT0004920	UGGUGGGCACAGAAUCUGGACU	54.5
hsa-miR-658	>hsa-miR-658 MIMAT0003336	GGCGGAGGGAAGUAGGUCCGUUGGU	64
hsa-miR-920	>hsa-miR-920 MIMAT0004970	GGGGAGCUGUGGAAGCAGUA	60
hsa-miR-92a-2*	>hsa-miR-92a-2-5p MIMAT0004508	GGGUGGGGAUUUGUUGCAUUAC	50
hsa-miR-939	>hsa-miR-939-5p MIMAT0004982	UGGGGAGCUGAGGCUCUGGGGGUG	70.8
AChE-S + ChAT
hsa-miR-1909	>hsa-miR-1909-3p MIMAT0007883	CGCAGGGGCCGGGUGCUCACCG	81.8	81.8
AChE-R + BChE
hsa-miR-1275	>hsa-miR-1275 MIMAT0005929	GUGGGGGAGAGGCUGUC	70.6	45.9313
hsa-miR-129-5p	>hsa-miR-129-5p MIMAT0000242	CUUUUUGCGGUCUGGGCUUGC	57.1
hsa-miR-147	>hsa-miR-147a MIMAT0000251	GUGUGUGGAAAUGCUUCUGC	50
hsa-miR-186	>hsa-miR-186-5p MIMAT0000456	CAAAGAAUUCUCCUUUUGGGCU	40.9
hsa-miR-199a-5p	>hsa-miR-199a-5p MIMAT0000231	CCCAGUGUUCAGACUACCUGUUC	52.2
hsa-miR-199b-5p	>hsa-miR-199b-5p MIMAT0000263	CCCAGUGUUUAGACUAUCUGUUC	43.5
hsa-miR-200b	>hsa-miR-200b-3p MIMAT0000318	UAAUACUGCCUGGUAAUGAUGA	36.4
hsa-miR-200c	>hsa-miR-200c-3p MIMAT0000617	UAAUACUGCCGGGUAAUGAUGGA	43.5
hsa-miR-20b*	>hsa-miR-20b-3p MIMAT0004752	ACUGUAGUAUGGGCACUUCCAG	50
hsa-miR-3148	>hsa-miR-3148 MIMAT0015021	UGGAAAAAACUGGUGUGUGCUU	40.9
hsa-miR-3163	>hsa-miR-3163 MIMAT0015037	UAUAAAAUGAGGGCAGUAAGAC	36.4
hsa-miR-3182	>hsa-miR-3182 MIMAT0015062	GCUUCUGUAGUGUAGUC	47.1
hsa-miR-4271	>hsa-miR-4271 MIMAT0016901	GGGGGAAGAAAAGGUGGGG	63.2
hsa-miR-429	>hsa-miR-429 MIMAT0001536	UAAUACUGUCUGGUAAAACCGU	36.4
hsa-miR-590-3p	>hsa-miR-590-3p MIMAT0004801	UAAUUUUAUGUAUAAGCUAGU	19.1
hsa-miR-625	>hsa-miR-625-5p MIMAT0003294	AGGGGGAAAGUUCUAUAGUCC	47.6
AChE-R + VAChT
hsa-miR-1228*	>hsa-miR-1228-5p MIMAT0005582	GUGGGCGGGGGCAGGUGUGUG	76.2	60.8458
hsa-miR-125a-5p	>hsa-miR-125a-5p MIMAT0000443	UCCCUGAGACCCUUUAACCUGUGA	50
hsa-miR-125b	>hsa-miR-125b-5p MIMAT0000423	UCCCUGAGACCCUAACUUGUGA	50
hsa-miR-1321	>hsa-miR-1321 MIMAT0005952	CAGGGAGGUGAAUGUGAU	50
hsa-miR-298	>hsa-miR-298 MIMAT0004901	AGCAGAAGCAGGGAGGUUCUCCCA	58.3
hsa-miR-3155	>hsa-miR-3155a MIMAT0015029	CCAGGCUCUGCAGUGGGAACU	61.9
hsa-miR-4270	>hsa-miR-4270 MIMAT0016900	UCAGGGAGUCAGGGGAGGGC	70
hsa-miR-491-5p	>hsa-miR-4298 MIMAT0016852	CUGGGACAGGAGGAGGAGGCAG	68.1
hsa-miR-525-3p	>hsa-miR-4319 MIMAT0016870	UCCCUGAGCAAAGCCAC	58.8
hsa-miR-541	>hsa-miR-4323 MIMAT0016875	CAGCCCCACAGCCUCAGA	66.7
hsa-miR-658	>hsa-miR-484 MIMAT0002174	UCAGGCUCAGUCCCCUCCCGAU	63.6
hsa-miR-920	>hsa-miR-503-5p MIMAT0002874	UAGCAGCGGGAACAGUUCUGCAG	56.5
hsa-miR-92a-2*	>hsa-miR-513a-5p MIMAT0002877	UUCACAGGGAGGUGUCAU	50
hsa-miR-654-5p	>hsa-miR-654-5p MIMAT0003330	UGGUGGGCCGCAGAACAUGUGC	63.6
hsa-miR-658	>hsa-miR-658 MIMAT0003336	GGCGGAGGGAAGUAGGUCCGUUGGU	64
hsa-miR-663	>hsa-miR-663a MIMAT0003326	AGGCGGGGCGCCGCGGGACCGC	90.9
hsa-miR-675	>hsa-miR-675-5p MIMAT0004284	UGGUGCGGAGAGGGCCCACAGUG	69.6
hsa-miR-7	>hsa-miR-7-5p MIMAT0000252	UGGAAGACUAGUGAUUUUGUUGU	34.8
hsa-miR-760	>hsa-miR-760 MIMAT0004957	CGGCUCUGGGUCUGUGGGGA	70
hsa-miR-765	>hsa-miR-765 MIMAT0003945	UGGAGGAGAAGGAAGGUGAUG	52.4
hsa-miR-920	>hsa-miR-920 MIMAT0004970	GGGGAGCUGUGGAAGCAGUA	60
hsa-miR-92a-1*	>hsa-miR-92a-1-5p MIMAT0004507	AGGUUGGGAUCGGUUGCAAUGCU	52.2
hsa-miR-92a-2*	>hsa-miR-92a-2-5p MIMAT0004508	GGGUGGGGAUUUGUUGCAUUAC	50
hsa-miR-92b*	>hsa-miR-92b-5p MIMAT0004792	AGGGACGGGACGCGGUGCAGUG	72.7
AChE-R + ChAT
hsa-miR-149	>hsa-miR-149-5p MIMAT0000450	UCUGGCUCCGUGUCUUCACUCCC	60.9	61.8
hsa-miR-1909	>hsa-miR-1909-3p MIMAT0007883	CGCAGGGGCCGGGUGCUCACCG	81.8
hsa-miR-377*	>hsa-miR-377-5p MIMAT0004689	AGAGGUUGCCCUUGGUGAAUUC	50
hsa-miR-485-5p	>hsa-miR-485-5p MIMAT0002175	AGAGGCUGGCCGUGAUGAAUUC	54.5
BChE + VAChT
hsa-miR-1252-5p	>hsa-miR-1252-5p MIMAT0005944	AGAAGGAAAUUGAAUUCAUUUA	22.72	40.5267
hsa-miR-3137	>hsa-miR-3137 MIMAT0015005	UCUGUAGCCUGGGAGCAAUGGGGU	58.3333
BChE + ChAT
hsa-miR-193b*	>hsa-miR-193b-5p MIMAT0004767	CGGGGUUUUGAGGGCGAGAUGA	59.0909	51.8759
hsa-miR-26b*	>hsa-miR-26b-3p MIMAT0004500	CCUGUUCUCCAUUACUUGGCUC	50
hsa-miR-518d-5p	>hsa-miR-518d-5p MIMAT0005456	CUCUAGAGGGAAGCACUUUCUG	50
hsa-miR-518e*	>hsa-miR-518e-5p MIMAT0005450	CUCUAGAGGGAAGCGCUUUCUG	54.5455
hsa-miR-518f*	>hsa-miR-518f-5p MIMAT0002841	CUCUAGAGGGAAGCACUUUCUC	50
hsa-miR-629-5p	>hsa-miR-629-5p MIMAT0004810	UGGGUUUACGUUGGGAGAACU	47.619

## Sheet: overview
Overview
GC content (all miRNAs)					GC content (overlap)
miRs target	GC content	UA content			miRs target	GC content	UA content
AChE-S	59.3735	40.6265			AChE-S	60.3036	39.6964
AchE-R	55.4049	44.5951			AchE-R	56.8705	43.1295
BChE	44.9475	55.0525			BChE	47.4523	52.5477
VAChT	57.7516	42.2484			VAChT	58.8598	41.1402
ChAT	56.6222	43.3778			ChAT	55.8455	44.1545
