# Supplementary material for: Predicted overlapping microRNA regulators of acetylcholine packaging and degradation in neuroinflammation-related disorders
Source: Front Mol Neurosci. 2014 Feb 10;7:9. doi: 10.3389/fnmol.2014.00009 (PMC3918661; doi:10.3389/fnmol.2014.00009)
Supplement: Supplementary file 5 [file DataSheet5.XLSX]

## Sheet: Sheet1
Supplementary table V: disease association of miRNAs targeting more than one transcript including cancer
AChE-S + AChE-R		PMID
hsa-let-7f-2*	upregulated in breast cancer	18812439	Yan, X., Huang, Y., Zhao, J.X., Rogers, C.J., Zhu, M.J., Ford, S.P., Nathanielsz, P.W., and Du, M. (2013). Maternal obesity downregulates microRNA let-7g expression, a possible mechanism for enhanced adipogenesis during ovine fetal skeletal muscle development. Int J Obes (Lond) 37, 568-575.
	increase in peroidontitis (2-5-fold)	21789961	Xie, Y.F., Shu, R., Jiang, S.Y., Liu, D.L., and Zhang, X.L. (2011). Comparison of microRNA profiles of human periodontal diseased and healthy gingival tissues. Int J Oral Sci 3, 125-134.
	upregulation in adenocarcinoma	21622546	Fassina, A., Cappellesso, R., and Fassan, M. (2011). Classification of non-small cell lung carcinoma in transthoracic needle specimens using microRNA expression profiling. Chest 140, 1305-1311.
	upregulated in renal cell cancer	20180642	White, N.M., Bui, A., Mejia-Guerrero, S., Chao, J., Soosaipillai, A., Youssef, Y., Mankaruos, M., Honey, R.J., Stewart, R., Pace, K.T., Sugar, L., Diamandis, E.P., Dore, J., and Yousef, G.M. (2010). Dysregulation of kallikrein-related peptidases in renal cell carcinoma: potential targets of miRNAs. Biol Chem 391, 411-423.
	upregulated in renal cell carcinoma	17826655	Gottardo, F., Liu, C.G., Ferracin, M., Calin, G.A., Fassan, M., Bassi, P., Sevignani, C., Byrne, D., Negrini, M., Pagano, F., Gomella, L.G., Croce, C.M., and Baffa, R. (2007). Micro-RNA profiling in kidney and bladder cancers. Urol Oncol 25, 387-392.
	poorly expressed in stroke	19888324	Tan, K.S., Armugam, A., Sepramaniam, S., Lim, K.Y., Setyowati, K.D., Wang, C.W., and Jeyaseelan, K. (2009). Expression profile of MicroRNAs in young stroke patients. PLoS One 4, e7689.
	inhibits tumor invasion ans metastasis in human gastric cancer	21533124	Liang, S., He, L., Zhao, X., Miao, Y., Gu, Y., Guo, C., Xue, Z., Dou, W., Hu, F., Wu, K., Nie, Y., and Fan, D. (2011b). MicroRNA let-7f inhibits tumor invasion and metastasis by targeting MYH9 in human gastric cancer. PLoS One 6, e18409.
	upregulated in Alzheimer blood mononuclear cells	19936094	Schipper, H.M., Maes, O.C., Chertkow, H.M., and Wang, E. (2007). MicroRNA expression in Alzheimer blood mononuclear cells. Gene Regul Syst Bio 1, 263-274.
	downregulated in non destructive azoospermia	19210773	Lian, J., Zhang, X., Tian, H., Liang, N., Wang, Y., Liang, C., Li, X., and Sun, F. (2009). Altered microRNA expression in patients with non-obstructive azoospermia. Reprod Biol Endocrinol 7, 13.
	downregulated in blood cells of lung cancer patients	19807914	Keller, A., Leidinger, P., Borries, A., Wendschlag, A., Wucherpfennig, F., Scheffler, M., Huwer, H., Lenhof, H.P., and Meese, E. (2009a). miRNAs in lung cancer - studying complex fingerprints in patient's blood cells by microarray experiments. BMC Cancer 9, 353.
	overexpressed in hepatocellular carcinoma	18171346	Huang, Y.S., Dai, Y., Yu, X.F., Bao, S.Y., Yin, Y.B., Tang, M., and Hu, C.X. (2008). Microarray analysis of microRNA expression in hepatocellular carcinoma and non-tumorous tissues without viral hepatitis. J Gastroenterol Hepatol 23, 87-94.
	increased in cases of follicular lymphoma with improved response to chemotherapy	22102710	Wang, W., Corrigan-Cummins, M., Hudson, J., Maric, I., Simakova, O., Neelapu, S.S., Kwak, L.W., Janik, J.E., Gause, B., Jaffe, E.S., and Calvo, K.R. (2012i). MicroRNA profiling of follicular lymphoma identifies microRNAs related to cell proliferation and tumor response. Haematologica 97, 586-594.
hsa-let-7g	upregulation in adenocarcinoma	21622546	Fassina, A., Cappellesso, R., and Fassan, M. (2011). Classification of non-small cell lung carcinoma in transthoracic needle specimens using microRNA expression profiling. Chest 140, 1305-1311.
	inhibits proliferation of hepatocellular carcinoma	20309945	Lan, F.F., Wang, H., Chen, Y.C., Chan, C.Y., Ng, S.S., Li, K., Xie, D., He, M.L., Lin, M.C., and Kung, H.F. (2011). Hsa-let-7g inhibits proliferation of hepatocellular carcinoma cells by downregulation of c-Myc and upregulation of p16(INK4A). Int J Cancer 128, 319-331.
	Upregulated in the inflamed colonic mucosa of patients with active ulcerative colitis	20586854	Takagi, T., Naito, Y., Mizushima, K., Hirata, I., Yagi, N., Tomatsuri, N., Ando, T., Oyamada, Y., Isozaki, Y., Hongo, H., Uchiyama, K., Handa, O., Kokura, S., Ichikawa, H., and Yoshikawa, T. (2010). Increased expression of microRNA in the inflamed colonic mucosa of patients with active ulcerative colitis. J Gastroenterol Hepatol 25 Suppl 1, S129-133.
	downregulated in blood cells of lung cancer patients	19807914	Keller, A., Leidinger, P., Borries, A., Wendschlag, A., Wucherpfennig, F., Scheffler, M., Huwer, H., Lenhof, H.P., and Meese, E. (2009a). miRNAs in lung cancer - studying complex fingerprints in patient's blood cells by microarray experiments. BMC Cancer 9, 353.
	overexpressed in hepatocellular carcinoma	18171346	Huang, Y.S., Dai, Y., Yu, X.F., Bao, S.Y., Yin, Y.B., Tang, M., and Hu, C.X. (2008). Microarray analysis of microRNA expression in hepatocellular carcinoma and non-tumorous tissues without viral hepatitis. J Gastroenterol Hepatol 23, 87-94.
	downregulated in male and female breast cancer	19664288	Fassan, M., Baffa, R., Palazzo, J.P., Lloyd, J., Crosariol, M., Liu, C.G., Volinia, S., Alder, H., Rugge, M., Croce, C.M., and Rosenberg, A. (2009). MicroRNA expression profiling of male breast cancer. Breast Cancer Res 11, R58.
		18083101	Yu, F., Yao, H., Zhu, P., Zhang, X., Pan, Q., Gong, C., Huang, Y., Hu, X., Su, F., Lieberman, J., and Song, E. (2007). let-7 regulates self renewal and tumorigenicity of breast cancer cells. Cell 131, 1109-1123.
	higher expression in renal clear cell carcinoma	19443172	Huang, Y., Dai, Y., Yang, J., Chen, T., Yin, Y., Tang, M., Hu, C., and Zhang, L. (2009). Microarray analysis of microRNA expression in renal clear cell carcinoma. Eur J Surg Oncol 35, 1119-1123.
	Maternal obesity downregulates fetal microRNA let-7g expression	22614057	Yan, X., Huang, Y., Zhao, J.X., Rogers, C.J., Zhu, M.J., Ford, S.P., Nathanielsz, P.W., and Du, M. (2013). Maternal obesity downregulates microRNA let-7g expression, a possible mechanism for enhanced adipogenesis during ovine fetal skeletal muscle development. Int J Obes (Lond) 37, 568-575.
hsa-miR-124-3p	hub molecule in autism	23451085	Vaishnavi, V., Manikandan, M., Tiwary, B.K., and Munirajan, A.K. (2013). Insights on the functional impact of microRNAs present in autism-associated copy number variants. PLoS One 8, e56781.
	downregulated in brain neoplasia: medulloblastoma, anaplastic astrocytoma, glioblastoma	22178324	Sonntag, K.C., Woo, T.U., and Krichevsky, A.M. (2012). Converging miRNA functions in diverse brain disorders: a case for miR-124 and miR-126. Exp Neurol 235, 427-435.
	glioblastoma	21196113	Fowler, A., Thomson, D., Giles, K., Maleki, S., Mreich, E., Wheeler, H., Leedman, P., Biggs, M., Cook, R., Little, N., Robinson, B., and Mcdonald, K. (2011). miR-124a is frequently down-regulated in glioblastoma and is involved in migration and invasion. Eur J Cancer 47, 953-963.
		18577219	Silber, J., Lim, D.A., Petritsch, C., Persson, A.I., Maunakea, A.K., Yu, M., Vandenberg, S.R., Ginzinger, D.G., James, C.D., Costello, J.F., Bergers, G., Weiss, W.A., Alvarez-Buylla, A., and Hodgson, J.G. (2008). miR-124 and miR-137 inhibit proliferation of glioblastoma multiforme cells and induce differentiation of brain tumor stem cells. BMC Med 6, 14.
	medulloblastoma	23172372	Silber, J., Hashizume, R., Felix, T., Hariono, S., Yu, M., Berger, M.S., Huse, J.T., Vandenberg, S.R., James, C.D., Hodgson, J.G., and Gupta, N. (2013). Expression of miR-124 inhibits growth of medulloblastoma cells. Neuro Oncol 15, 83-90.
		19427019	Li, K.K., Pang, J.C., Ching, A.K., Wong, C.K., Kong, X., Wang, Y., Zhou, L., Chen, Z., and Ng, H.K. (2009). miR-124 is frequently down-regulated in medulloblastoma and is a negative regulator of SLC16A1. Hum Pathol 40, 1234-1243.
	Hsa-mir-124-3 CpG island methylation is associated with advanced tumours and disease recurrence of patients with clear cell renal cell carcinoma.	23321515	Gebauer, K., Peters, I., Dubrowinskaja, N., Hennenlotter, J., Abbas, M., Scherer, R., Tezval, H., Merseburger, A.S., Stenzl, A., Kuczyk, M.A., and Serth, J. (2013). Hsa-mir-124-3 CpG island methylation is associated with advanced tumours and disease recurrence of patients with clear cell renal cell carcinoma. Br J Cancer 108, 131-138.
	downregulated is astrocytoma	20219352	Zhi, F., Chen, X., Wang, S., Xia, X., Shi, Y., Guan, W., Shao, N., Qu, H., Yang, C., Zhang, Y., Wang, Q., Wang, R., Zen, K., Zhang, C.Y., Zhang, J., and Yang, Y. (2010). The use of hsa-miR-21, hsa-miR-181b and hsa-miR-106a as prognostic indicators of astrocytoma. Eur J Cancer 46, 1640-1649.
	inhibition of cell proliferation in gastric cancer	22450659	Xia, J., Wu, Z., Yu, C., He, W., Zheng, H., He, Y., Jian, W., Chen, L., Zhang, L., and Li, W. (2012). miR-124 inhibits cell proliferation in gastric cancer through down-regulation of SPHK1. J Pathol 227, 470-480.
	tumor-suppressive function in cervical cancer	20579385	Wilting, S.M., Van Boerdonk, R.A., Henken, F.E., Meijer, C.J., Diosdado, B., Meijer, G.A., Le Sage, C., Agami, R., Snijders, P.J., and Steenbergen, R.D. (2010). Methylation-mediated silencing and tumour suppressive function of hsa-miR-124 in cervical cancer. Mol Cancer 9, 167.
	tumor-suppressive function in colorectal cancer	23691514	Liu, K., Zhao, H., Yao, H., Lei, S., Lei, Z., Li, T., and Qi, H. (2013b). MicroRNA-124 regulates the proliferation of colorectal cancer cells by targeting iASPP. Biomed Res Int 2013, 867537.
	tumor-suppressive function in colorectal cancer via inhibition of the Warburg effect	22895557	Sun, Y., Zhao, X., Zhou, Y., and Hu, Y. (2012). miR-124, miR-137 and miR-340 regulate colorectal cancer growth via inhibition of the Warburg effect. Oncol Rep 28, 1346-1352.
	epigenetic regulation by Hepatitis C virus core protein promotes migration/invasion of intrahepatic cholangiocarcinoma cells	22819820	Zeng, B., Li, Z., Chen, R., Guo, N., Zhou, J., Zhou, Q., Lin, Q., Cheng, D., Liao, Q., Zheng, L., and Gong, Y. (2012). Epigenetic regulation of miR-124 by hepatitis C virus core protein promotes migration and invasion of intrahepatic cholangiocarcinoma cells by targeting SMYD3. FEBS Lett 586, 3271-3278.
	treatment for persistent hyperalgesia	22731384	Willemen, H.L., Huo, X.J., Mao-Ying, Q.L., Zijlstra, J., Heijnen, C.J., and Kavelaars, A. (2012). MicroRNA-124 as a novel treatment for persistent hyperalgesia. J Neuroinflammation 9, 143.
	upregulation in diabetic retinopathy	22156553	Wu, J.H., Gao, Y., Ren, A.J., Zhao, S.H., Zhong, M., Peng, Y.J., Shen, W., Jing, M., and Liu, L. (2012b). Altered microRNA expression profiles in retinas with diabetic retinopathy. Ophthalmic Res 47, 195-201.
	downregulation promotes growth and invasiveness of glioblastoma cells	23624869	Zhao, W.H., Wu, S.Q., and Zhang, Y.D. (2013b). Downregulation of miR-124 promotes the growth and invasiveness of glioblastoma cells involving upregulation of PPP1R13L. Int J Mol Med 32, 101-107.
	downregulation in hippocampal demyelation and memory dysfunction	23595422	Dutta, R., Chomyk, A.M., Chang, A., Ribaudo, M.V., Deckard, S.A., Doud, M.K., Edberg, D.D., Bai, B., Li, M., Baranzini, S.E., Fox, R.J., Staugaitis, S.M., Macklin, W.B., and Trapp, B.D. (2013). Hippocampal demyelination and memory dysfunction are associated with increased levels of the neuronal microRNA miR-124 and reduced AMPA receptors. Ann Neurol 73, 637-645.
	methylation mediated silencing in pancreatic cancer facilitates progression and metastasis	23334332	Wang, P., Chen, L., Zhang, J., Chen, H., Fan, J., Wang, K., Luo, J., Chen, Z., Meng, Z., and Liu, L. (2013d). Methylation-mediated silencing of the miR-124 genes facilitates pancreatic cancer progression and metastasis by targeting Rac1. Oncogene.
	mesial temporal lobe epilepsy	23315173	Peng, J., Omran, A., Ashhab, M.U., Kong, H., Gan, N., He, F., and Yin, F. (2013). Expression patterns of miR-124, miR-134, miR-132, and miR-21 in an immature rat model and children with mesial temporal lobe epilepsy. J Mol Neurosci 50, 291-297.
	tumor-suppressive microRNAs in hepatocellular carcinoma.	19843643	Furuta, M., Kozaki, K.I., Tanaka, S., Arii, S., Imoto, I., and Inazawa, J. (2010). miR-124 and miR-203 are epigenetically silenced tumor-suppressive microRNAs in hepatocellular carcinoma. Carcinogenesis 31, 766-776.
	upregulated in MALT lymphoma compared too gatristis	22395483	Thorns, C., Kuba, J., Bernard, V., Senft, A., Szymczak, S., Feller, A.C., and Bernd, H.W. (2012). Deregulation of a distinct set of microRNAs is associated with transformation of gastritis into MALT lymphoma. Virchows Arch 460, 371-377.
	significantly downregulated in non-melanoma skin cancer	23248183	Sand, M., Sand, D., Altmeyer, P., and Bechara, F.G. (2012a). MicroRNA in non-melanoma skin cancer. Cancer Biomark 11, 253-257.
	downregulated in acute myeloid leukemia	20930122	Vazquez, I., Maicas, M., Marcotegui, N., Conchillo, A., Guruceaga, E., Roman-Gomez, J., Calasanz, M.J., Agirre, X., Prosper, F., and Odero, M.D. (2010). Silencing of hsa-miR-124 by EVI1 in cell lines and patients with acute myeloid leukemia. Proc Natl Acad Sci U S A 107, E167-168; author reply E169-170.
	protects neurons against apoptosis in cerebral ischemic stroke	23826665	Sun, Y., Gui, H., Li, Q., Luo, Z.M., Zheng, M.J., Duan, J.L., and Liu, X. (2013). MicroRNA-124 protects neurons against apoptosis in cerebral ischemic stroke. CNS Neurosci Ther 19, 813-819.
	suppressor of cell growth in breast cancer	23816858	Han, Z.B., Yang, Z., Chi, Y., Zhang, L., Wang, Y., Ji, Y., Wang, J., Zhao, H., and Han, Z.C. (2013b). MicroRNA-124 suppresses breast cancer cell growth and motility by targeting CD151. Cell Physiol Biochem 31, 823-832.
	regulates epithelial-mesenchymal transition and metastasis in breast cancer	23250910	Liang, Y.J., Wang, Q.Y., Zhou, C.X., Yin, Q.Q., He, M., Yu, X.T., Cao, D.X., Chen, G.Q., He, J.R., and Zhao, Q. (2013). MiR-124 targets Slug to regulate epithelial-mesenchymal transition and metastasis of breast cancer. Carcinogenesis 34, 713-722.
		22085528	Lv, X.B., Jiao, Y., Qing, Y., Hu, H., Cui, X., Lin, T., Song, E., and Yu, F. (2011). miR-124 suppresses multiple steps of breast cancer metastasis by targeting a cohort of pro-metastatic genes in vitro. Chin J Cancer 30, 821-830.
	methylation mediated silencing in bladder cancer	23200812	Shimizu, T., Suzuki, H., Nojima, M., Kitamura, H., Yamamoto, E., Maruyama, R., Ashida, M., Hatahira, T., Kai, M., Masumori, N., Tokino, T., Imai, K., Tsukamoto, T., and Toyota, M. (2013). Methylation of a panel of microRNA genes is a novel biomarker for detection of bladder cancer. Eur Urol 63, 1091-1100.
	protection against focal cerebral ischemia	23754622	Doeppner, T.R., Doehring, M., Bretschneider, E., Zechariah, A., Kaltwasser, B., Muller, B., Koch, J.C., Bahr, M., Hermann, D.M., and Michel, U. (2013). MicroRNA-124 protects against focal cerebral ischemia via mechanisms involving Usp14-dependent REST degradation. Acta Neuropathol 126, 251-265.
	downregulation in Werner Syndrome mouse models	23075628	Dallaire, A., Garand, C., Paquel, E.R., Mitchell, S.J., De Cabo, R., Simard, M.J., and Lebel, M. (2012). Down regulation of miR-124 in both Werner syndrome DNA helicase mutant mice and mutant Caenorhabditis elegans wrn-1 reveals the importance of this microRNA in accelerated aging. Aging (Albany NY) 4, 636-647.
	tumor suppressor function in prostate cancer cells	23069658	Shi, X.B., Xue, L., Ma, A.H., Tepper, C.G., Gandour-Edwards, R., Kung, H.J., and Devere White, R.W. (2013). Tumor suppressive miR-124 targets androgen receptor and inhibits proliferation of prostate cancer cells. Oncogene 32, 4130-4138.
	tumor suppressor function in hepatocellular cancer	22940133	Lang, Q., and Ling, C. (2012). MiR-124 suppresses cell proliferation in hepatocellular carcinoma by targeting PIK3CA. Biochem Biophys Res Commun 426, 247-252.
	methylation mediated silencing in haematological malignancies	21544199	Wong, K.Y., So, C.C., Loong, F., Chung, L.P., Lam, W.W., Liang, R., Li, G.K., Jin, D.Y., and Chim, C.S. (2011). Epigenetic inactivation of the miR-124-1 in haematological malignancies. PLoS One 6, e19027.
	decrease in Huntington's disease (not proportionally to disease progression)	19118166	Packer, A.N., Xing, Y., Harper, S.Q., Jones, L., and Davidson, B.L. (2008). The bifunctional microRNA miR-9/miR-9* regulates REST and CoREST and is downregulated in Huntington's disease. J Neurosci 28, 14341-14346.
	downregulated in lungs after exposure to cigarette smoke	18952709	Izzotti, A., Calin, G.A., Arrigo, P., Steele, V.E., Croce, C.M., and De Flora, S. (2009). Downregulation of microRNA expression in the lungs of rats exposed to cigarette smoke. FASEB J 23, 806-812.
hsa-miR-132	enhances HIV-1 replication (cell culture)	23357732	Chiang, K., Liu, H., and Rice, A.P. (2013). miR-132 enhances HIV-1 replication. Virology 438, 1-4.
	downregulated in schizophrenia	22315408	Miller, B.H., Zeier, Z., Xi, L., Lanz, T.A., Deng, S., Strathmann, J., Willoughby, D., Kenny, P.J., Elsworth, J.D., Lawrence, M.S., Roth, R.H., Edbauer, D., Kleiman, R.J., and Wahlestedt, C. (2012). MicroRNA-132 dysregulation in schizophrenia has implications for both neurodevelopment and adult brain function. Proc Natl Acad Sci U S A 109, 3125-3130.
	dysregulated in the prefrontal cortex of individuals with SZ and schizoaffective disorder	20675101	Kim, A.H., Reimers, M., Maher, B., Williamson, V., Mcmichael, O., Mcclay, J.L., Van Den Oord, E.J., Riley, B.P., Kendler, K.S., and Vladimirov, V.I. (2010a). MicroRNA expression profiling in the prefrontal cortex of individuals affected with schizophrenia and bipolar disorders. Schizophr Res 124, 183-191.
		17326821	Perkins, D.O., Jeffries, C.D., Jarskog, L.F., Thomson, J.M., Woods, K., Newman, M.A., Parker, J.S., Jin, J., and Hammond, S.M. (2007). microRNA expression in the prefrontal cortex of individuals with schizophrenia and schizoaffective disorder. Genome Biol 8, R27.
	downregulated by methylation in prostate cancer	22310291	Formosa, A., Lena, A.M., Markert, E.K., Cortelli, S., Miano, R., Mauriello, A., Croce, N., Vandesompele, J., Mestdagh, P., Finazzi-Agro, E., Levine, A.J., Melino, G., Bernardini, S., and Candi, E. (2013). DNA methylation silences miR-132 in prostate cancer. Oncogene 32, 127-134.
	expression modulated during Kaposi's sarcoma-associated herpesvirus infection	22275910	Liang, D., Lin, X., and Lan, K. (2011a). Looking at Kaposi's Sarcoma-Associated Herpesvirus-Host Interactions from a microRNA Viewpoint. Front Microbiol 2, 271.
	decreased in gestational diabetes mellitus women with respect to the controls in similar gestational weeks	21887347	Zhao, C., Dong, J., Jiang, T., Shi, Z., Yu, B., Zhu, Y., Chen, D., Xu, J., Huo, R., Dai, J., Xia, Y., Pan, S., Hu, Z., and Sha, J. (2011). Early second-trimester serum miRNA profiling predicts gestational diabetes mellitus. PLoS One 6, e23925.
	downregulation in pacreatic cancer tissue compared to controls	21665894	Zhang, S., Hao, J., Xie, F., Hu, X., Liu, C., Tong, J., Zhou, J., Wu, J., and Shao, C. (2011b). Downregulation of miR-132 by promoter methylation contributes to pancreatic cancer development. Carcinogenesis 32, 1183-1189.
	over-expressed in pancreatic adenocarcinoma tissues	21329664	Park, J.K., Henry, J.C., Jiang, J., Esau, C., Gusev, Y., Lerner, M.R., Postier, R.G., Brackett, D.J., and Schmittgen, T.D. (2011). miR-132 and miR-212 are increased in pancreatic cancer and target the retinoblastoma tumor suppressor. Biochem Biophys Res Commun 406, 518-523.
	downregulated in ductul carcinoma in situ of breast cancer and acts as tumor suppressor	23399321	Li, S., Meng, H., Zhou, F., Zhai, L., Zhang, L., Gu, F., Fan, Y., Lang, R., Fu, L., Gu, L., and Qi, L. (2013f). MicroRNA-132 is frequently down-regulated in ductal carcinoma in situ (DCIS) of breast and acts as a tumor suppressor by inhibiting cell proliferation. Pathol Res Pract 209, 179-183.
	regulates TMEM106B, the risk gene for fromtotemporal dementia	22895706	Chen-Plotkin, A.S., Unger, T.L., Gallagher, M.D., Bill, E., Kwong, L.K., Volpicelli-Daley, L., Busch, J.I., Akle, S., Grossman, M., Van Deerlin, V., Trojanowski, J.Q., and Lee, V.M. (2012). TMEM106B, the risk gene for frontotemporal dementia, is regulated by the microRNA-132/212 cluster and affects progranulin pathways. J Neurosci 32, 11213-11227.
	downregulated in syniovial fluid and plasma of rheumatic arthritis and osteoarthris patients compared to healthy controls	20470394	Murata, K., Yoshitomi, H., Tanida, S., Ishikawa, M., Nishitani, K., Ito, H., and Nakamura, T. (2010). Plasma and synovial fluid microRNAs as potential biomarkers of rheumatoid arthritis and osteoarthritis. Arthritis Res Ther 12, R86.
	downregulated in hippocampus of Alzheimer's disease patients	24014289	Lau, P., Bossers, K., Janky, R., Salta, E., Frigerio, C.S., Barbash, S., Rothman, R., Sierksma, A.S., Thathiah, A., Greenberg, D., Papadopoulou, A.S., Achsel, T., Ayoubi, T., Soreq, H., Verhaagen, J., Swaab, D.F., Aerts, S., and De Strooper, B. (2013). Alteration of the microRNA network during the progression of Alzheimer's disease. EMBO Mol Med 5, 1613-1634.
	increased in PD rat modell brains (mesencephalon) compared to age matched control rats	23973300	Lungu, G., Stoica, G., and Ambrus, A. (2013). MicroRNA profiling and the role of microRNA-132 in neurodegeneration using a rat model. Neurosci Lett 553, 153-158.
	increased expression in young prediabetic mice in two models by 8.2 fold	23842730	Nesca, V., Guay, C., Jacovetti, C., Menoud, V., Peyot, M.L., Laybutt, D.R., Prentki, M., and Regazzi, R. (2013). Identification of particular groups of microRNAs that positively or negatively impact on beta cell function in obese models of type 2 diabetes. Diabetologia 56, 2203-2212.
	downregulated in human primary osteosarcoma, loss predicts poor prognosis	23801049	Yang, J., Gao, T., Tang, J., Cai, H., Lin, L., and Fu, S. (2013). Loss of microRNA-132 predicts poor prognosis in patients with primary osteosarcoma. Mol Cell Biochem 381, 9-15.
	suppresses autoimmune encephalomyelitis in mice by inducing cholinergic anti-inflammation	23780851	Hanieh, H., and Alzahrani, A. (2013). MicroRNA-132 suppresses autoimmune encephalomyelitis by inducing cholinergic anti-inflammation: a new Ahr-based exploration. Eur J Immunol 43, 2771-2782.
	together with miR-212 involved in AngII induced hypertension (downregulation)	23712358	Eskildsen, T.V., Jeppesen, P.L., Schneider, M., Nossent, A.Y., Sandberg, M.B., Hansen, P.B., Jensen, C.H., Hansen, M.L., Marcussen, N., Rasmussen, L.M., Bie, P., Andersen, D.C., and Sheikh, S.P. (2013). Angiotensin II Regulates microRNA-132/-212 in Hypertensive Rats and Humans. Int J Mol Sci 14, 11190-11207.
	modulates cholinergic signaling and inflammation in human inflammatory bowel disease (higher levels in inflammed biopsis)	23598815	Maharshak, N., Shenhar-Tsarfaty, S., Aroyo, N., Orpaz, N., Guberman, I., Canaani, J., Halpern, Z., Dotan, I., Berliner, S., and Soreq, H. (2013). MicroRNA-132 modulates cholinergic signaling and inflammation in human inflammatory bowel disease. Inflamm Bowel Dis 19, 1346-1353.
	downregulated in temporal cortical areas and CA1 hippocampal neurons of human AD brains	23585551	Wong, H.K., Veremeyko, T., Patel, N., Lemere, C.A., Walsh, D.M., Esau, C., Vanderburg, C., and Krichevsky, A.M. (2013). De-repression of FOXO3a death axis by microRNA-132 and -212 causes neuronal apoptosis in Alzheimer's disease. Hum Mol Genet 22, 3077-3092.
	down-regulated in the serum of ovarian cancer patients compared to controls	23542579	Chung, Y.W., Bae, H.S., Song, J.Y., Lee, J.K., Lee, N.W., Kim, T., and Lee, K.W. (2013). Detection of microRNA as novel biomarkers of epithelial ovarian cancer from the serum of ovarian cancer patient. Int J Gynecol Cancer 23, 673-679.
	epigenetic repression by hepatitis B virus x protein in hepatitis B-virus related hepatocellular carcinoma	23376496	Wei, X., Tan, C., Tang, C., Ren, G., Xiang, T., Qiu, Z., Liu, R., and Wu, Z. (2013). Epigenetic repression of miR-132 expression by the hepatitis B virus x protein in hepatitis B virus-related hepatocellular carcinoma. Cell Signal 25, 1037-1043.
	upregulated in acute and chronic mesial temporal lobe epilepsy in hippocampi of children	23315173	Peng, J., Omran, A., Ashhab, M.U., Kong, H., Gan, N., He, F., and Yin, F. (2013). Expression patterns of miR-124, miR-134, miR-132, and miR-21 in an immature rat model and children with mesial temporal lobe epilepsy. J Mol Neurosci 50, 291-297.
	reduced expression in cerebellum after blast-induced traumatic brain injury, modulation of cholinergic pathways and inflammatory mediators	23159883	Valiyaveettil, M., Alamneh, Y.A., Miller, S.A., Hammamieh, R., Arun, P., Wang, Y., Wei, Y., Oguntayo, S., Long, J.B., and Nambiar, M.P. (2013). Modulation of cholinergic pathways and inflammatory mediators in blast-induced traumatic brain injury. Chem Biol Interact 203, 371-375.
	Biomarker pairs miR-128/miR-491-5p, miR-132/miR-491-5p and mir-874/miR-491-5p differentiated mild cognitive impairment from age-matched control with 79%-89% sensitivity and 83%-100% specificity	23001356	Sheinerman, K.S., Tsivinsky, V.G., Crawford, F., Mullan, M.J., Abdullah, L., and Umansky, S.R. (2012). Plasma microRNA biomarkers for detection of mild cognitive impairment. Aging (Albany NY) 4, 590-605.
	upregulated in hepatocytes of mice with alcoholic liver disease	22518321	Bala, S., and Szabo, G. (2012). MicroRNA Signature in Alcoholic Liver Disease. Int J Hepatol 2012, 498232.
	upregulated by angiotensin II in vascular smooth muscle cells in vivo and and vitro and might modulate processes associated with cardiovascular diseases	22431733	Reddy, M.A., Jin, W., Villeneuve, L., Wang, M., Lanting, L., Todorov, I., Kato, M., and Natarajan, R. (2012). Pro-inflammatory role of microrna-200 in vascular smooth muscle cells from diabetic mice. Arterioscler Thromb Vasc Biol 32, 721-729.
	increased hippocampal levels of miR-132 in three different stress mouse models (predator scent-induced anxiety, footshock stress)	22246100	Shaltiel, G., Hanan, M., Wolf, Y., Barbash, S., Kovalev, E., Shoham, S., and Soreq, H. (2013). Hippocampal microRNA-132 mediates stress-inducible cognitive deficits through its acetylcholinesterase target. Brain Struct Funct 218, 59-72.
	downregulated in gestational diabetes mellitus	21887347	Zhao, C., Dong, J., Jiang, T., Shi, Z., Yu, B., Zhu, Y., Chen, D., Xu, J., Huo, R., Dai, J., Xia, Y., Pan, S., Hu, Z., and Sha, J. (2011). Early second-trimester serum miRNA profiling predicts gestational diabetes mellitus. PLoS One 6, e23925.
	therapeutic activity of saphenous vein-derived pericyte progenitor cells in mouse mycardial infarction model involves miR-132	21868695	Katare, R., Riu, F., Mitchell, K., Gubernator, M., Campagnolo, P., Cui, Y., Fortunato, O., Avolio, E., Cesselli, D., Beltrami, A.P., Angelini, G., Emanueli, C., and Madeddu, P. (2011). Transplantation of human pericyte progenitor cells improves the repair of infarcted heart through activation of an angiogenic program involving micro-RNA-132. Circ Res 109, 894-906.
	increased in pancreatic cancer, targets retinoblastoma tumor suppressor	21329664	Park, J.K., Henry, J.C., Jiang, J., Esau, C., Gusev, Y., Lerner, M.R., Postier, R.G., Brackett, D.J., and Schmittgen, T.D. (2011). miR-132 and miR-212 are increased in pancreatic cancer and target the retinoblastoma tumor suppressor. Biochem Biophys Res Commun 406, 518-523.
	downregulates in Huntington's disease mouse models	21035445	Lee, S.T., Chu, K., Im, W.S., Yoon, H.J., Im, J.Y., Park, J.E., Park, K.H., Jung, K.H., Lee, S.K., Kim, M., and Roh, J.K. (2011c). Altered microRNA regulation in Huntington's disease models. Exp Neurol 227, 172-179.
	overexpressed in schizophrenia	17326821	Perkins, D.O., Jeffries, C.D., Jarskog, L.F., Thomson, J.M., Woods, K., Newman, M.A., Parker, J.S., Jin, J., and Hammond, S.M. (2007). microRNA expression in the prefrontal cortex of individuals with schizophrenia and schizoaffective disorder. Genome Biol 8, R27.
		20675101	Kim, A.H., Reimers, M., Maher, B., Williamson, V., Mcmichael, O., Mcclay, J.L., Van Den Oord, E.J., Riley, B.P., Kendler, K.S., and Vladimirov, V.I. (2010a). MicroRNA expression profiling in the prefrontal cortex of individuals affected with schizophrenia and bipolar disorders. Schizophr Res 124, 183-191.
	downregulation after ischemic preconditioning in mouse cortex	20010955	Lusardi, T.A., Farr, C.D., Faulkner, C.L., Pignataro, G., Yang, T., Lan, J., Simon, R.P., and Saugstad, J.A. (2010). Ischemic preconditioning regulates expression of microRNAs and a predicted target, MeCP2, in mouse cortex. J Cereb Blood Flow Metab 30, 744-756.
	potentiates cholinergic anti-inflammatory signaling by targeting acetylcholinesterase	20005135	Shaked, I., Meerson, A., Wolf, Y., Avni, R., Greenberg, D., Gilboa-Geffen, A., and Soreq, H. (2009). MicroRNA-132 potentiates cholinergic anti-inflammatory signaling by targeting acetylcholinesterase. Immunity 31, 965-973.
	upregulated in squamous cell carcinoma of the tongue	18451220	Wong, T.S., Liu, X.B., Wong, B.Y., Ng, R.W., Yuen, A.P., and Wei, W.I. (2008). Mature miR-184 as Potential Oncogenic microRNA of Squamous Cell Carcinoma of Tongue. Clin Cancer Res 14, 2588-2592.
hsa-miR-1909	no disease association
hsa-miR-194	increased in cases of follicular lymphoma with improved response to chemotherapy	22102710	Wang, W., Corrigan-Cummins, M., Hudson, J., Maric, I., Simakova, O., Neelapu, S.S., Kwak, L.W., Janik, J.E., Gause, B., Jaffe, E.S., and Calvo, K.R. (2012i). MicroRNA profiling of follicular lymphoma identifies microRNAs related to cell proliferation and tumor response. Haematologica 97, 586-594.
	promotes angiogenesis in colon cancers	22028325	Sundaram, P., Hultine, S., Smith, L.M., Dews, M., Fox, J.L., Biyashev, D., Schelter, J.M., Huang, Q., Cleary, M.A., Volpert, O.V., and Thomas-Tikhonenko, A. (2011). p53-responsive miR-194 inhibits thrombospondin-1 and promotes angiogenesis in colon cancers. Cancer Res 71, 7490-7501.
	inverse association between expression and tumor invasion	21845495	Song, Y., Zhao, F., Wang, Z., Liu, Z., Chiang, Y., Xu, Y., Gao, P., and Xu, H. (2012). Inverse association between miR-194 expression and tumor invasion in gastric cancer. Ann Surg Oncol 19 Suppl 3, S509-517.
	heart failure indicator after Acute Myocardial Infarction	23743335	Matsumoto, S., Sakata, Y., Suna, S., Nakatani, D., Usami, M., Hara, M., Kitamura, T., Hamasaki, T., Nanto, S., Kawahara, Y., and Komuro, I. (2013). Circulating p53-responsive microRNAs are predictive indicators of heart failure after acute myocardial infarction. Circ Res 113, 322-326.
	upregulated in esophageal adenocarcinoma	23724052	Saad, R., Chen, Z., Zhu, S., Jia, P., Zhao, Z., Washington, M.K., Belkhiri, A., and El-Rifai, W. (2013). Deciphering the unique microRNA signature in human esophageal adenocarcinoma. PLoS One 8, e64463.
	suppressor of tumor progression in renal cell carcinoma	23715501	Khella, H.W., Bakhet, M., Allo, G., Jewett, M.A., Girgis, A.H., Latif, A., Girgis, H., Von Both, I., Bjarnason, G.A., and Yousef, G.M. (2013). miR-192, miR-194 and miR-215: a convergent microRNA network suppressing tumor progression in renal cell carcinoma. Carcinogenesis 34, 2231-2239.
	suppresses metastasis of non-small cell lung cancer	23584484	Wu, X., Liu, T., Fang, O., Leach, L.J., Hu, X., and Luo, Z. (2013b). miR-194 suppresses metastasis of non-small cell lung cancer through regulating expression of BMP1 and p27. Oncogene.
	downregulated in colorectal cancer (expression level correlates to tumor size)	22969930	Chiang, Y., Song, Y., Wang, Z., Liu, Z., Gao, P., Liang, J., Zhu, J., Xing, C., and Xu, H. (2012). microRNA-192, -194 and -215 are frequently downregulated in colorectal cancer. Exp Ther Med 3, 560-566.
	downregulated in all nephroblastoma subtypes	22431721	Senanayake, U., Das, S., Vesely, P., Alzoughbi, W., Frohlich, L.F., Chowdhury, P., Leuschner, I., Hoefler, G., and Guertl, B. (2012). miR-192, miR-194, miR-215, miR-200c and miR-141 are downregulated and their common target ACVR2B is strongly expressed in renal childhood neoplasms. Carcinogenesis 33, 1014-1021.
	downregulated in liver invasion-front of colorectal liver metastasis	21722265	Kahlert, C., Klupp, F., Brand, K., Lasitschka, F., Diederichs, S., Kirchberg, J., Rahbari, N., Dutta, S., Bork, U., Fritzmann, J., Reissfelder, C., Koch, M., and Weitz, J. (2011). Invasion front-specific expression and prognostic significance of microRNA in colorectal liver metastases. Cancer Sci 102, 1799-1807.
	downregulated after renal ischemia reperfusion injury (mouse)	20651252	Godwin, J.G., Ge, X., Stephan, K., Jurisch, A., Tullius, S.G., and Iacomini, J. (2010). Identification of a microRNA signature of renal ischemia reperfusion injury. Proc Natl Acad Sci U S A 107, 14339-14344.
	promote adipogenesis by repressing WNT signaling	20492721	Qin, L., Chen, Y., Niu, Y., Chen, W., Wang, Q., Xiao, S., Li, A., Xie, Y., Li, J., Zhao, X., He, Z., and Mo, D. (2010). A deep investigation into the adipogenesis mechanism: profile of microRNAs regulating adipogenesis by modulating the canonical Wnt/beta-catenin signaling pathway. BMC Genomics 11, 320.
	upregulated in endometriosis	19074548	Ohlsson Teague, E.M., Van Der Hoek, K.H., Van Der Hoek, M.B., Perry, N., Wagaarachchi, P., Robertson, S.A., Print, C.G., and Hull, L.M. (2009). MicroRNA-regulated pathways associated with endometriosis. Mol Endocrinol 23, 265-275.
	upregulated in squamos cell carcinoma	18451220	Wong, T.S., Liu, X.B., Wong, B.Y., Ng, R.W., Yuen, A.P., and Wei, W.I. (2008). Mature miR-184 as Potential Oncogenic microRNA of Squamous Cell Carcinoma of Tongue. Clin Cancer Res 14, 2588-2592.
hsa-miR-198	upregulated in prostate cancer	23781281	Walter, B.A., Valera, V.A., Pinto, P.A., and Merino, M.J. (2013). Comprehensive microRNA Profiling of Prostate Cancer. J Cancer 4, 350-357.
	upregulated in serum of HCV infection type 1 and 3	23549102	Shwetha, S., Gouthamchandra, K., Chandra, M., Ravishankar, B., Khaja, M.N., and Das, S. (2013). Circulating miRNA profile in HCV infected serum: novel insight into pathogenesis. Sci Rep 3, 1555.
	Downregulation of cell-free miR-198 in lung adenocarcinoma-associated malignant pleural effusion	23354517	Han, H.S., Yun, J., Lim, S.N., Han, J.H., Lee, K.H., Kim, S.T., Kang, M.H., Son, S.M., Lee, Y.M., Choi, S.Y., Yun, S.J., Kim, W.J., and Lee, O.J. (2013a). Downregulation of cell-free miR-198 as a diagnostic biomarker for lung adenocarcinoma-associated malignant pleural effusion. Int J Cancer 133, 645-652.
	higher expression in both adenocarcinoma and chronic pancreatitis	22878649	Schultz, N.A., Werner, J., Willenbrock, H., Roslind, A., Giese, N., Horn, T., Wojdemann, M., and Johansen, J.S. (2012b). MicroRNA expression profiles associated with pancreatic adenocarcinoma and ampullary adenocarcinoma. Mod Pathol 25, 1609-1622.
	higher expression in lupus nephritis	22295894	Lu, J., Kwan, B.C., Lai, F.M., Tam, L.S., Li, E.K., Chow, K.M., Wang, G., Li, P.K., and Szeto, C.C. (2012a). Glomerular and tubulointerstitial miR-638, miR-198 and miR-146a expression in lupus nephritis. Nephrology (Carlton) 17, 346-351.
	upregulated in blood mononuclear cells of unstable angina pectoris patients	20230787	Hoekstra, M., Van Der Lans, C.A., Halvorsen, B., Gullestad, L., Kuiper, J., Aukrust, P., Van Berkel, T.J., and Biessen, E.A. (2010). The peripheral blood mononuclear cell microRNA signature of coronary artery disease. Biochem Biophys Res Commun 394, 792-797.
	upregulated in anencephaly	19962448	Zhang, Z., Chang, H., Li, Y., Zhang, T., Zou, J., Zheng, X., and Wu, J. (2010). MicroRNAs: potential regulators involved in human anencephaly. Int J Biochem Cell Biol 42, 367-374.
	upregulated in retionoblastoma	18818933	Zhao, J.J., Yang, J., Lin, J., Yao, N., Zhu, Y., Zheng, J., Xu, J., Cheng, J.Q., Lin, J.Y., and Ma, X. (2009). Identification of miRNAs associated with tumorigenesis of retinoblastoma by miRNA microarray analysis. Childs Nerv Syst 25, 13-20.
	upregulated in Squamos Cell Carcinoma of tongue	18451220	Wong, T.S., Liu, X.B., Wong, B.Y., Ng, R.W., Yuen, A.P., and Wei, W.I. (2008). Mature miR-184 as Potential Oncogenic microRNA of Squamous Cell Carcinoma of Tongue. Clin Cancer Res 14, 2588-2592.
	downregulated in Hepatitis C associated hepatocellular carcinoma	18307259	Varnholt, H., Drebber, U., Schulze, F., Wedemeyer, I., Schirmacher, P., Dienes, H.P., and Odenthal, M. (2008). MicroRNA gene expression profile of hepatitis C virus-associated hepatocellular carcinoma. Hepatology 47, 1223-1232.
hsa-miR-24	higher expression in pancreatic cancer sera	23697990	Li, A., Yu, J., Kim, H., Wolfgang, C.L., Canto, M.I., Hruban, R.H., and Goggins, M. (2013a). MicroRNA array analysis finds elevated serum miR-1290 accurately distinguishes patients with low-stage pancreatic cancer from healthy and disease controls. Clin Cancer Res 19, 3600-3610.
	two fold increased in heart failure (specimens of dilated cardiomyopathy and ischaemic cardiomyopathy)	23405000	Zhang, H.B., Li, R.C., Xu, M., Xu, S.M., Lai, Y.S., Wu, H.D., Xie, X.J., Gao, W., Ye, H., Zhang, Y.Y., Meng, X., and Wang, S.Q. (2013). Ultrastructural uncoupling between T-tubules and sarcoplasmic reticulum in human heart failure. Cardiovasc Res 98, 269-276.
	key modulator of liver tumorigenesis and inflammation	23382622	Gougelet, A., and Colnot, S. (2013). MicroRNA-feedback loop as a key modulator of liver tumorigenesis and inflammation. World J Gastroenterol 19, 440-444.
	downregulated in cirrhotic hepatocellular carcinoma	23229173	Salvi, A., Abeni, E., Portolani, N., Barlati, S., and De Petro, G. (2013). Human hepatocellular carcinoma cell-specific miRNAs reveal the differential expression of miR-24 and miR-27a in cirrhotic/non-cirrhotic HCC. Int J Oncol 42, 391-402.
	downregulated in hyperdiploid multiple myeloma compared to non-hyperdiploid multiple myeloma	23174883	Rio-Machin, A., Ferreira, B.I., Henry, T., Gomez-Lopez, G., Agirre, X., Alvarez, S., Rodriguez-Perales, S., Prosper, F., Calasanz, M.J., Martinez, J., Fonseca, R., and Cigudosa, J.C. (2013). Downregulation of specific miRNAs in hyperdiploid multiple myeloma mimics the oncogenic effect of IgH translocations occurring in the non-hyperdiploid subtype. Leukemia 27, 925-931.
	upregulated in glioma, regulates proliferation and invasion	23142218	Chen, L., Zhang, A., Li, Y., Zhang, K., Han, L., Du, W., Yan, W., Li, R., Wang, Y., Wang, K., Pu, P., Jiang, T., Jiang, C., and Kang, C. (2013b). MiR-24 regulates the proliferation and invasion of glioma by ST7L via beta-catenin/Tcf-4 signaling. Cancer Lett 329, 174-180.
	downregulated in prostate cancer	20353999	Szczyrba, J., Loprich, E., Wach, S., Jung, V., Unteregger, G., Barth, S., Grobholz, R., Wieland, W., Stohr, R., Hartmann, A., Wullich, B., and Grasser, F. (2010). The microRNA profile of prostate carcinoma obtained by deep sequencing. Mol Cancer Res 8, 529-538.
	upregulated in cataract lenses	22562507	Wu, C., Lin, H., Wang, Q., Chen, W., Luo, H., Chen, W., and Zhang, H. (2012a). Discrepant expression of microRNAs in transparent and cataractous human lenses. Invest Ophthalmol Vis Sci 53, 3906-3912.
	co-upregulated in breast cancer patient's serum as well as breat cancer tissue	22387599	Wu, Q., Wang, C., Lu, Z., Guo, L., and Ge, Q. (2012c). Analysis of serum genome-wide microRNAs for breast cancer detection. Clin Chim Acta 413, 1058-1065.
	regulates cardiac fibrosis after myocardial infarction.	22260784	Wang, J., Huang, W., Xu, R., Nie, Y., Cao, X., Meng, J., Xu, X., Hu, S., and Zheng, Z. (2012e). MicroRNA-24 regulates cardiac fibrosis after myocardial infarction. J Cell Mol Med 16, 2150-2160.
	downregulated in laryngeal squamous cell carcinoma	22139384	Guo, Y., Fu, W., Chen, H., Shang, C., and Zhong, M. (2012). miR-24 functions as a tumor suppressor in Hep2 laryngeal carcinoma cells partly through down-regulation of the S100A8 protein. Oncol Rep 27, 1097-1103.
	protects myocytes against ischemia/reperfusion-induced apoptosis (mouse model)	22038740	Zhu, H., and Fan, G.C. (2012). Role of microRNAs in the reperfused myocardium towards post-infarct remodelling. Cardiovasc Res 94, 284-292.
	lower plasma levels in type 2 diabetes	20651284	Zampetaki, A., Kiechl, S., Drozdov, I., Willeit, P., Mayr, U., Prokopi, M., Mayr, A., Weger, S., Oberhollenzer, F., Bonora, E., Shah, A., Willeit, J., and Mayr, M. (2010). Plasma microRNA profiling reveals loss of endothelial miR-126 and other microRNAs in type 2 diabetes. Circ Res 107, 810-817.
	upregulated in oral carcinoma	20138800	Lin, S.C., Liu, C.J., Lin, J.A., Chiang, W.F., Hung, P.S., and Chang, K.W. (2010b). miR-24 up-regulation in oral carcinoma: positive association from clinical and in vitro analysis. Oral Oncol 46, 204-208.
hsa-miR-3074	no known disease association	20300190	Stark, M.S., Tyagi, S., Nancarrow, D.J., Boyle, G.M., Cook, A.L., Whiteman, D.C., Parsons, P.G., Schmidt, C., Sturm, R.A., and Hayward, N.K. (2010). Characterization of the Melanoma miRNAome by Deep Sequencing. PLoS One 5, e9685.
hsa-miR-423-3p	promotes cell growth in hepatocellular carcinoma	21890460	Lin, J., Huang, S., Wu, S., Ding, J., Zhao, Y., Liang, L., Tian, Q., Zha, R., Zhan, R., and He, X. (2011). MicroRNA-423 promotes cell growth and regulates G(1)/S transition by targeting p21Cip1/Waf1 in hepatocellular carcinoma. Carcinogenesis 32, 1641-1647.
	downregulated in psoriatic uninvolved and psoriatic lesion skin compared to normal skin	21687694	Lerman, G., Avivi, C., Mardoukh, C., Barzilai, A., Tessone, A., Gradus, B., Pavlotsky, F., Barshack, I., Polak-Charcon, S., Orenstein, A., Hornstein, E., Sidi, Y., and Avni, D. (2011). MiRNA expression in psoriatic skin: reciprocal regulation of hsa-miR-99a and IGF-1R. PLoS One 6, e20916.
	upregulated in breast cancer developing metastasis	21586611	Farazi, T.A., Horlings, H.M., Ten Hoeve, J.J., Mihailovic, A., Halfwerk, H., Morozov, P., Brown, M., Hafner, M., Reyal, F., Van Kouwenhove, M., Kreike, B., Sie, D., Hovestadt, V., Wessels, L.F., Van De Vijver, M.J., and Tuschl, T. (2011). MicroRNA sequence and expression analysis in breast tumors by deep sequencing. Cancer Res 71, 4443-4453.
	upregulation in head and neck squamos cell carcinoma	20145181	Hui, A.B., Lenarduzzi, M., Krushel, T., Waldron, L., Pintilie, M., Shi, W., Perez-Ordonez, B., Jurisica, I., O'sullivan, B., Waldron, J., Gullane, P., Cummings, B., and Liu, F.F. (2010). Comprehensive MicroRNA profiling for head and neck squamous cell carcinomas. Clin Cancer Res 16, 1129-1139.
	downregulated in malignant mesothelioma	19396864	Guled, M., Lahti, L., Lindholm, P.M., Salmenkivi, K., Bagwan, I., Nicholson, A.G., and Knuutila, S. (2009). CDKN2A, NF2, and JUN are dysregulated among other genes by miRNAs in malignant mesothelioma -A miRNA microarray analysis. Genes Chromosomes Cancer 48, 615-623.
	upregulated in endometrial carcinogenesis	18499237	Boren, T., Xiong, Y., Hakam, A., Wenham, R., Apte, S., Wei, Z., Kamath, S., Chen, D.T., Dressman, H., and Lancaster, J.M. (2008). MicroRNAs and their target messenger RNAs associated with endometrial carcinogenesis. Gynecol Oncol 110, 206-215.
hsa-miR-423-5p	downregulated in obesity	23396142	Ortega, F.J., Mercader, J.M., Catalan, V., Moreno-Navarrete, J.M., Pueyo, N., Sabater, M., Gomez-Ambrosi, J., Anglada, R., Fernandez-Formoso, J.A., Ricart, W., Fruhbeck, G., and Fernandez-Real, J.M. (2013). Targeting the circulating microRNA signature of obesity. Clin Chem 59, 781-792.
	upregulated in lupus nephritis	20485490	Te, J.L., Dozmorov, I.M., Guthridge, J.M., Nguyen, K.L., Cavett, J.W., Kelly, J.A., Bruner, G.R., Harley, J.B., and Ojwang, J.O. (2010). Identification of unique microRNA signature associated with lupus nephritis. PLoS One 5, e10344.
	upregulated in rat plasma in response to hypertension-induced heart failure	23388090	Dickinson, B.A., Semus, H.M., Montgomery, R.L., Stack, C., Latimer, P.A., Lewton, S.M., Lynch, J.M., Hullinger, T.G., Seto, A.G., and Van Rooij, E. (2013). Plasma microRNAs serve as biomarkers of therapeutic efficacy and disease progression in hypertension-induced heart failure. Eur J Heart Fail 15, 650-659.
	deregulated in plasma of pancreatic cancer (ductal), ovarian cancer, prostate cancer, other pancreatic tumors and diseases, gastric cancer, sarcoidosis, peridontitis, acute myocardial infarction	21892151	Keller, A., Leidinger, P., Bauer, A., Elsharawy, A., Haas, J., Backes, C., Wendschlag, A., Giese, N., Tjaden, C., Ott, K., Werner, J., Hackert, T., Ruprecht, K., Huwer, H., Huebers, J., Jacobs, G., Rosenstiel, P., Dommisch, H., Schaefer, A., Muller-Quernheim, J., Wullich, B., Keck, B., Graf, N., Reichrath, J., Vogel, B., Nebel, A., Jager, S.U., Staehler, P., Amarantos, I., Boisguerin, V., Staehle…
	deregulated in papillary renal cell carcinoma	21272993	Youssef, Y.M., White, N.M., Grigull, J., Krizova, A., Samy, C., Mejia-Guerrero, S., Evans, A., and Yousef, G.M. (2011). Accurate molecular classification of kidney cancer subtypes using microRNA signature. Eur Urol 59, 721-730.
	enriched in white matter of Alzheimer's disease and acts as a hub	23344858	Bhattacharyya, M., and Bandyopadhyay, S. (2013). Studying the differential co-expression of microRNAs reveals significant role of white matter in early Alzheimer's progression. Mol Biosyst 9, 457-466.
	potential biomarker for heart failure diagnosis and prognosis	23242657	Oliveira-Carvalho, V., Da Silva, M.M., Guimaraes, G.V., Bacal, F., and Bocchi, E.A. (2013). MicroRNAs: new players in heart failure. Mol Biol Rep 40, 2663-2670.
	deregulated in pancreatic cancer	22929886	Ali, S., Saleh, H., Sethi, S., Sarkar, F.H., and Philip, P.A. (2012). MicroRNA profiling of diagnostic needle aspirates from patients with pancreatic cancer. Br J Cancer 107, 1354-1360.
	upregulated in serum of heart failure patients	22120965	Goren, Y., Kushnir, M., Zafrir, B., Tabak, S., Lewis, B.S., and Amir, O. (2012). Serum levels of microRNAs in patients with heart failure. Eur J Heart Fail 14, 147-154.
	upregulated in rapidly progessing idiopathic pulmonary fibrosis compared to slow progessing	21712985	Oak, S.R., Murray, L., Herath, A., Sleeman, M., Anderson, I., Joshi, A.D., Coelho, A.L., Flaherty, K.R., Toews, G.B., Knight, D., Martinez, F.J., and Hogaboam, C.M. (2011). A micro RNA processing defect in rapidly progressing idiopathic pulmonary fibrosis. PLoS One 6, e21253.
	serum expression level correlated with tumor stage of gastric cancer	21112772	Liu, R., Zhang, C., Hu, Z., Li, G., Wang, C., Yang, C., Huang, D., Chen, X., Zhang, H., Zhuang, R., Deng, T., Liu, H., Yin, J., Wang, S., Zen, K., Ba, Y., and Zhang, C.Y. (2011). A five-microRNA signature identified from genome-wide serum microRNA expression profiling serves as a fingerprint for gastric cancer diagnosis. Eur J Cancer 47, 784-791.
hsa-miR-4283	no disease association
hsa-miR-4329	downregulated in peripheral blood mononuclear cells from dilated cardiomyopathy patients	23735785	Gupta, M.K., Halley, C., Duan, Z.H., Lappe, J., Viterna, J., Jana, S., Augoff, K., Mohan, M.L., Vasudevan, N.T., Na, J., Sossey-Alaoui, K., Liu, X., Liu, C.G., Tang, W.H., and Naga Prasad, S.V. (2013). miRNA-548c: a specific signature in circulating PBMCs from dilated cardiomyopathy patients. J Mol Cell Cardiol 62, 131-141.
hsa-miR-484	prognostic miR in invasive breast cancer	23589849	Volinia, S., and Croce, C.M. (2013). Prognostic microRNA/mRNA signature from the integrated analysis of patients with invasive breast cancer. Proc Natl Acad Sci U S A 110, 7413-7417.
	upregulated in cuaneous malignant melanoma	23111773	Sand, M., Skrygan, M., Sand, D., Georgas, D., Gambichler, T., Hahn, S.A., Altmeyer, P., and Bechara, F.G. (2013). Comparative microarray analysis of microRNA expression profiles in primary cutaneous malignant melanoma, cutaneous malignant melanoma metastases, and benign melanocytic nevi. Cell Tissue Res 351, 85-98.
	upregulated in pancreatic cancer sera	23697990	Sand, M., Skrygan, M., Sand, D., Georgas, D., Gambichler, T., Hahn, S.A., Altmeyer, P., and Bechara, F.G. (2013). Comparative microarray analysis of microRNA expression profiles in primary cutaneous malignant melanoma, cutaneous malignant melanoma metastases, and benign melanocytic nevi. Cell Tissue Res 351, 85-98.
	down regulated in malignant B-cells from patients with chronic lymphocytic leukemia developing autoimmuno hemolytic anemia	23286334	Ferrer, G., Navarro, A., Hodgson, K., Aymerich, M., Pereira, A., Baumann, T., Monzo, M., Moreno, C., and Montserrat, E. (2013). MicroRNA expression in chronic lymphocytic leukemia developing autoimmune hemolytic anemia. Leuk Lymphoma 54, 2016-2022.
	downregulated in massive macronodular adrenocortical disease tissue	19849700	Bimpaki, E.I., Iliopoulos, D., Moraitis, A., and Stratakis, C.A. (2010). MicroRNA signature in massive macronodular adrenocortical disease and implications for adrenocortical tumourigenesis. Clin Endocrinol (Oxf) 72, 744-751.
hsa-miR-608	SNP in gene encoding miR-608 correlates with colorectal tumor recurrance	23173124	Tokarz, P., and Blasiak, J. (2012). The role of microRNA in metastatic colorectal cancer and its significance in cancer prognosis and treatment. Acta Biochim Pol 59, 467-474.
	SNP in gene encoding miR-608 associated with outcome but not risk of colorectal cancer	22606253	Ryan, B.M., Mcclary, A.C., Valeri, N., Robinson, D., Paone, A., Bowman, E.D., Robles, A.I., Croce, C., and Harris, C.C. (2012). rs4919510 in hsa-mir-608 is associated with outcome but not risk of colorectal cancer. PLoS One 7, e36306.
	SNP in gene encoding miR-608 associated with survival and recurrance in patients with renal cell carcinoma	20732906	Lin, J., Horikawa, Y., Tamboli, P., Clague, J., Wood, C.G., and Wu, X. (2010a). Genetic variations in microRNA-related genes are associated with survival and recurrence in patients with renal cell carcinoma. Carcinogenesis 31, 1805-1812.
	SNP in COL5A1 3'UTR miR-608 binding side associated with Achilles tendinopathy	23347277	Abrahams, Y., Laguette, M.J., Prince, S., and Collins, M. (2013). Polymorphisms within the COL5A1 3'-UTR that alters mRNA structure and the MIR608 gene are associated with Achilles tendinopathy. Ann Hum Genet 77, 204-214.
	SNP in miR-608 contributes to the risk of HER2-positive breast cancer	22586447	Huang, A.J., Yu, K.D., Li, J., Fan, L., and Shao, Z.M. (2012a). Polymorphism rs4919510:C>G in mature sequence of human microRNA-608 contributes to the risk of HER2-positive breast cancer but not other subtypes. PLoS One 7, e35252.
hsa-miR-6086	no disease association
hsa-miR-6089	no disease association
hsa-miR-615-5p	restrictedly expressed in cirrhotic and cancerous liver tissues	22819824	El Tayebi, H.M., Hosny, K.A., Esmat, G., Breuhahn, K., and Abdelaziz, A.I. (2012). miR-615-5p is restrictedly expressed in cirrhotic and cancerous liver tissues and its overexpression alleviates the tumorigenic effects in hepatocellular carcinoma. FEBS Lett 586, 3309-3316.
	under-expressed in colorectal cancer patients with short survival compared to patients with long survival	21573504	Akcakaya, P., Ekelund, S., Kolosenko, I., Caramuta, S., Ozata, D.M., Xie, H., Lindforss, U., Olivecrona, H., and Lui, W.O. (2011). miR-185 and miR-133b deregulation is associated with overall survival and metastasis in colorectal cancer. Int J Oncol 39, 311-318.
hsa-miR-658	overexpressed in gastric cancer	19175831	Guo, J., Miao, Y., Xiao, B., Huan, R., Jiang, Z., Meng, D., and Wang, Y. (2009). Differential expression of microRNA species in human gastric cancer versus non-tumorous tissues. J Gastroenterol Hepatol 24, 652-657.
hsa-miR-6812-5p	no disease association
hsa-miR-6877-3p	no disease association
hsa-miR-6877-3p	no disease association
hsa-miR-920	SNP in ß-transducin repeat containing protein (ßTrCP) in miR-920 binding side is associated with susceptibilitz for hepatocellular carcinoma in Chinese	19931512	Chen, S., He, Y., Ding, J., Jiang, Y., Jia, S., Xia, W., Zhao, J., Lu, M., Gu, Z., and Gao, Y. (2010). An insertion/deletion polymorphism in the 3' untranslated region of beta-transducin repeat-containing protein (betaTrCP) is associated with susceptibility for hepatocellular carcinoma in Chinese. Biochem Biophys Res Commun 391, 552-556.
	upregulated in gigantomastia	23422199	Li, J.Y., Mu, D.L., Mu, L.H., Xin, M.Q., and Luan, J. (2013e). Functional annotation of the microRNA-mediated network in gigantomastia by integrating microRNA and mRNA expression profiling. Chin Med J (Engl) 126, 740-746.
	upregulated in acute myocardial infarction in total peripheral blood	20886220	Meder, B., Keller, A., Vogel, B., Haas, J., Sedaghat-Hamedani, F., Kayvanpour, E., Just, S., Borries, A., Rudloff, J., Leidinger, P., Meese, E., Katus, H.A., and Rottbauer, W. (2011). MicroRNA signatures in total peripheral blood as novel biomarkers for acute myocardial infarction. Basic Res Cardiol 106, 13-23.
hsa-miR-92a-2*	higher level in Small Cell Lung Cancer tissue is associated with chemoresistance and decreased survival	20548249	Ranade, A.R., Cherba, D., Sridhar, S., Richardson, P., Webb, C., Paripati, A., Bowles, B., and Weiss, G.J. (2010). MicroRNA 92a-2*: a biomarker predictive for chemoresistance and prognostic for survival in patients with small cell lung cancer. J Thorac Oncol 5, 1273-1278.
	dysregulated in papillary renal cell carcinoma	21272993	Youssef, Y.M., White, N.M., Grigull, J., Krizova, A., Samy, C., Mejia-Guerrero, S., Evans, A., and Yousef, G.M. (2011). Accurate molecular classification of kidney cancer subtypes using microRNA signature. Eur Urol 59, 721-730.
	upregulated in Colorectal Cancer Stromal tissue	22452939	Nishida, N., Nagahara, M., Sato, T., Mimori, K., Sudo, T., Tanaka, F., Shibata, K., Ishii, H., Sugihara, K., Doki, Y., and Mori, M. (2012). Microarray analysis of colorectal cancer stromal tissue reveals upregulation of two oncogenic miRNA clusters. Clin Cancer Res 18, 3054-3070.
	poor prognostic marker in small cell lung cancer	21731696	Lee, J.H., Voortman, J., Dingemans, A.M., Voeller, D.M., Pham, T., Wang, Y., and Giaccone, G. (2011a). MicroRNA expression and clinical outcome of small cell lung cancer. PLoS One 6, e21300.
AChE-S + BChE
hsa-miR-491-5p	upregulated in Relapsing-Remitting Multiple Sclerosis	19823682	Keller, A., Leidinger, P., Borries, A., Wendschlag, A., Wucherpfennig, F., Scheffler, M., Huwer, H., Lenhof, H.P., and Meese, E. (2009a). miRNAs in lung cancer - studying complex fingerprints in patient's blood cells by microarray experiments. BMC Cancer 9, 353.
	upregulated in Multiple Sclerosis	22078708	Guerau-De-Arellano, M., Alder, H., Ozer, H.G., Lovett-Racke, A., and Racke, M.K. (2012). miRNA profiling for biomarker discovery in multiple sclerosis: from microarray to deep sequencing. J Neuroimmunol 248, 32-39.
	SNP in miR-491-5p binding side in MMP-9 gene 3'UTR associated with increased risk for atherosclerotic cerebral infarction (Chinese population)	23257658	Yuan, M., Zhan, Q., Duan, X., Song, B., Zeng, S., Chen, X., Yang, Q., and Xia, J. (2013). A functional polymorphism at miR-491-5p binding site in the 3'-UTR of MMP-9 gene confers increased risk for atherosclerotic cerebral infarction in a Chinese population. Atherosclerosis 226, 447-452.
	downregulated in glioblastoma multiforme	21831363	Yan, W., Zhang, W., Sun, L., Liu, Y., You, G., Wang, Y., Kang, C., You, Y., and Jiang, T. (2011). Identification of MMP-9 specific microRNA expression profile as potential targets of anti-invasion therapy in glioblastoma multiforme. Brain Res 1411, 108-115.
	downregulated in grey matter in Alzheimers disease	20936480	Wang, W.X., Huang, Q., Hu, Y., Stromberg, A.J., and Nelson, P.T. (2011b). Patterns of microRNA expression in normal and early Alzheimer's disease human temporal cortex: white matter versus gray matter. Acta Neuropathol 121, 193-205.
	overexpressed in metastatic neuroblastoma (mouse model)	20147780	Guo, J., Dong, Q., Fang, Z., Chen, X., Lu, H., Wang, K., Yin, Y., Cai, X., Zhao, N., Chen, J., Zen, K., Zhang, J., and Zhang, C.Y. (2010). Identification of miRNAs that are associated with tumor metastasis in neuroblastoma. Cancer Biol Ther 9, 446-452.
	downregulated in rectal KRAS2 tumors but not in other rectal or colon tumors	21213373	Slattery, M.L., Wolff, E., Hoffman, M.D., Pellatt, D.F., Milash, B., and Wolff, R.K. (2011). MicroRNAs and colon and rectal cancer: differential expression by tumor location and subtype. Genes Chromosomes Cancer 50, 196-206.
	overexpessed in serum of Crohn's disease and ulcerative colitis patients	23607522	Iborra, M., Bernuzzi, F., Correale, C., Vetrano, S., Fiorino, G., Beltran, B., Marabita, F., Locati, M., Spinelli, A., Nos, P., Invernizzi, P., and Danese, S. (2013). Identification of serum and tissue micro-RNA expression profiles in different stages of inflammatory bowel disease. Clin Exp Immunol 173, 250-258.
	downregulated in high and low rate of progression in lung metastasis	23251360	Lussier, Y.A., Khodarev, N.N., Regan, K., Corbin, K., Li, H., Ganai, S., Khan, S.A., Gnerlich, J.L., Darga, T.E., Fan, H., Karpenko, O., Paty, P.B., Posner, M.C., Chmura, S.J., Hellman, S., Ferguson, M.K., and Weichselbaum, R.R. (2012). Oligo- and polymetastatic progression in lung metastasis(es) patients is associated with specific microRNAs. PLoS One 7, e50141.
AChE-S + VAChT
hsa-miR-149*	downregulated in osteoarthritis chondrocytes	22883423	Diaz-Prado, S., Cicione, C., Muinos-Lopez, E., Hermida-Gomez, T., Oreiro, N., Fernandez-Lopez, C., and Blanco, F.J. (2012). Characterization of microRNA expression profiles in normal and osteoarthritic human chondrocytes. BMC Musculoskelet Disord 13, 144.
	SNP within hsa-miR 149 associates with higher gastric cancer risk	21976437	Zhang, M.W., Jin, M.J., Yu, Y.X., Zhang, S.C., Liu, B., Jiang, X., Pan, Y.F., Li, Q.I., Ma, S.Y., and Chen, K. (2012a). Associations of lifestyle-related factors, hsa-miR-149 and hsa-miR-605 gene polymorphisms with gastrointestinal cancer risk. Mol Carcinog 51 Suppl 1, E21-31.
	SNP within hsa-miR 149 associated with better overall survival and disease free survival of earl stage non small cell lung cancer	23470291	Hong, M.J., Choi, Y.Y., Jang, J.A., Jung, H.J., Lee, S.Y., Lee, W.K., Yoo, S.S., Lee, J., Cha, S.I., Kim, C.H., Lee, E., Jeon, H.S., Son, J.W., and Park, J.Y. (2013). Association between genetic variants in pre-microRNAs and survival of early-stage NSCLC. J Thorac Oncol 8, 703-710.
	upregulation in melanoma cells	21896753	Jin, L., Hu, W.L., Jiang, C.C., Wang, J.X., Han, C.C., Chu, P., Zhang, L.J., Thorne, R.F., Wilmott, J., Scolyer, R.A., Hersey, P., Zhang, X.D., and Wu, M. (2011). MicroRNA-149*, a p53-responsive microRNA, functions as an oncogenic regulator in human melanoma. Proc Natl Acad Sci U S A 108, 15840-15845.
hsa-miR-3613-5p	no known disease association
hsa-miR-484
hsa-miR-491-5p
hsa-miR-525-3p	upregulated in Hepatitis B virus associated hepatocellular carcinoma	23082062	Wang, W., Zhao, L.J., Tan, Y.X., Ren, H., and Qi, Z.T. (2012j). Identification of deregulated miRNAs and their targets in hepatitis B virus-associated hepatocellular carcinoma. World J Gastroenterol 18, 5442-5453.
	upregulated in in >70% of hepatocellular carcinoma	22362728	Wang, W., Zhao, L.J., Tan, Y.X., Ren, H., and Qi, Z.T. (2012k). MiR-138 induces cell cycle arrest by targeting cyclin D3 in hepatocellular carcinoma. Carcinogenesis 33, 1113-1120.
	underexpressed in abnormal semen from infertile males	22735917	Liu, T., Cheng, W., Gao, Y., Wang, H., and Liu, Z. (2012a). Microarray analysis of microRNA expression patterns in the semen of infertile men with semen abnormalities. Mol Med Rep 6, 535-542.
	upregulated in renal cell carcinoma developing early reccurance after nephrectomy	22492545	Slaby, O., Redova, M., Poprach, A., Nekvindova, J., Iliev, R., Radova, L., Lakomy, R., Svoboda, M., and Vyzula, R. (2012). Identification of MicroRNAs associated with early relapse after nephrectomy in renal cell carcinoma patients. Genes Chromosomes Cancer 51, 707-716.
hsa-miR-541
hsa-miR-658
hsa-miR-920
hsa-miR-92a-2*
hsa-miR-939	downregulated in dissected aortic tissue compared to normal aortic tissue	22883092	Hu, Z.Y., Luo, J.F., Zhong, S.L., Xue, L., Chen, Y.F., and Fan, R.X. (2012). [MicroRNAs expression in normal and dissected aortic tissue]. Zhonghua Xin Xue Guan Bing Za Zhi 40, 406-410.
	downregulated in asbestos related lung cancer	21563230	Nymark, P., Guled, M., Borze, I., Faisal, A., Lahti, L., Salmenkivi, K., Kettunen, E., Anttila, S., and Knuutila, S. (2011). Integrative analysis of microRNA, mRNA and aCGH data reveals asbestos- and histology-related changes in lung cancer. Genes Chromosomes Cancer 50, 585-597.
	downregulated in squamos cell carcinoma	20620595	Yang, Y., Li, X., Yang, Q., Wang, X., Zhou, Y., Jiang, T., Ma, Q., and Wang, Y.J. (2010). The role of microRNA in human lung squamous cell carcinoma. Cancer Genet Cytogenet 200, 127-133.
	downregulated in systemic lupus erythematosus	22683424	Wang, H., Peng, W., Ouyang, X., Li, W., and Dai, Y. (2012b). Circulating microRNAs as candidate biomarkers in patients with systemic lupus erythematosus. Transl Res 160, 198-206.
AChE-S + ChAT
hsa-miR-1909
AChE-R + BChE
hsa-miR-1275	downregulated in Hepatitis B virus associated hepatocellular carcinoma	23082062	Wang, W., Zhao, L.J., Tan, Y.X., Ren, H., and Qi, Z.T. (2012j). Identification of deregulated miRNAs and their targets in hepatitis B virus-associated hepatocellular carcinoma. World J Gastroenterol 18, 5442-5453.
	overexpressed in abnormal semen from infertile males	22735917	Liu, T., Cheng, W., Gao, Y., Wang, H., and Liu, Z. (2012a). Microarray analysis of microRNA expression patterns in the semen of infertile men with semen abnormalities. Mol Med Rep 6, 535-542.
	high expression is associated with shorter overall survival of adrenocortical carcinoma	21859927	Ozata, D.M., Caramuta, S., Velazquez-Fernandez, D., Akcakaya, P., Xie, H., Hoog, A., Zedenius, J., Backdahl, M., Larsson, C., and Lui, W.O. (2011). The role of microRNA deregulation in the pathogenesis of adrenocortical carcinoma. Endocr Relat Cancer 18, 643-655.
	downregulated in liver invasion-front of colorectal liver metastasis	21722265	Kahlert, C., Klupp, F., Brand, K., Lasitschka, F., Diederichs, S., Kirchberg, J., Rahbari, N., Dutta, S., Bork, U., Fritzmann, J., Reissfelder, C., Koch, M., and Weitz, J. (2011). Invasion front-specific expression and prognostic significance of microRNA in colorectal liver metastases. Cancer Sci 102, 1799-1807.
	upregulated in Relapsing-Remitting Multiple Sclerosis	19823682	Keller, A., Leidinger, P., Lange, J., Borries, A., Schroers, H., Scheffler, M., Lenhof, H.P., Ruprecht, K., and Meese, E. (2009b). Multiple sclerosis: microRNA expression profiles accurately differentiate patients with relapsing-remitting disease from healthy controls. PLoS One 4, e7440.
	downregulated in lymphocytes of sporadic amyotrophic lateral sclerosis patients	22903028	De Felice, B., Guida, M., Guida, M., Coppola, C., De Mieri, G., and Cotrufo, R. (2012). A miRNA signature in leukocytes from sporadic amyotrophic lateral sclerosis. Gene 508, 35-40.
	upregulated in denatured dermis compared to normal skin in deep burn patients	22360957	Liang, P., Lv, C., Jiang, B., Long, X., Zhang, P., Zhang, M., Xie, T., and Huang, X. (2012). MicroRNA profiling in denatured dermis of deep burn patients. Burns 38, 534-540.
hsa-miR-129-5p	upregulated in serum of acute myeloid leukemia patients	23437222	Zhi, F., Cao, X., Xie, X., Wang, B., Dong, W., Gu, W., Ling, Y., Wang, R., Yang, Y., and Liu, Y. (2013). Identification of circulating microRNAs as potential biomarkers for detecting acute myeloid leukemia. PLoS One 8, e56718.
	might play a role in molecular pathology of Fragile X-associated Tremor/Ataxia syndrome	23390134	Zongaro, S., Hukema, R., D'antoni, S., Davidovic, L., Barbry, P., Catania, M.V., Willemsen, R., Mari, B., and Bardoni, B. (2013). The 3' UTR of FMR1 mRNA is a target of miR-101, miR-129-5p and miR-221: implications for the molecular pathology of FXTAS at the synapse. Hum Mol Genet 22, 1971-1982.
	acts as tumor suppressor in hepatocellular carcinoma	22536440	Liu, Y., Hei, Y., Shu, Q., Dong, J., Gao, Y., Fu, H., Zheng, X., and Yang, G. (2012c). VCP/p97, down-regulated by microRNA-129-5p, could regulate the progression of hepatocellular carcinoma. PLoS One 7, e35800.
	downregulated in systemic sclerosis	22403442	Nakashima, T., Jinnin, M., Yamane, K., Honda, N., Kajihara, I., Makino, T., Masuguchi, S., Fukushima, S., Okamoto, Y., Hasegawa, M., Fujimoto, M., and Ihn, H. (2012). Impaired IL-17 signaling pathway contributes to the increased collagen expression in scleroderma fibroblasts. J Immunol 188, 3573-3583.
	downregulated in lung squamous cell carcinoma	20620595	Yang, Y., Li, X., Yang, Q., Wang, X., Zhou, Y., Jiang, T., Ma, Q., and Wang, Y.J. (2010). The role of microRNA in human lung squamous cell carcinoma. Cancer Genet Cytogenet 200, 127-133.
	downregulated in non small cell lung cancer	20363096	Gao, W., Yu, Y., Cao, H., Shen, H., Li, X., Pan, S., and Shu, Y. (2010). Deregulated expression of miR-21, miR-143 and miR-181a in non small cell lung cancer is related to clinicopathologic characteristics or patient prognosis. Biomed Pharmacother 64, 399-408.
	enriched in grey matter of Alzheimer's disease patients	20936480	Wang, W.X., Huang, Q., Hu, Y., Stromberg, A.J., and Nelson, P.T. (2011b). Patterns of microRNA expression in normal and early Alzheimer's disease human temporal cortex: white matter versus gray matter. Acta Neuropathol 121, 193-205.
	downregulated in clear cell renal cell cancer	20593407	Weng, L., Wu, X., Gao, H., Mu, B., Li, X., Wang, J.H., Guo, C., Jin, J.M., Chen, Z., Covarrubias, M., Yuan, Y.C., Weiss, L.M., and Wu, H. (2010). MicroRNA profiling of clear cell renal cell carcinoma by whole-genome small RNA deep sequencing of paired frozen and formalin-fixed, paraffin-embedded tissue specimens. J Pathol 222, 41-51.
	upregulated in sinonasal squamous cell carcinoma patients and downregulated after cis-diamminedichloroplatinum treatment	22624980	Ogawa, T., Saiki, Y., Shiga, K., Chen, N., Fukushige, S., Sunamura, M., Nagase, H., Hashimoto, S., Matsuura, K., Saijo, S., Kobayashi, T., and Horii, A. (2012b). miR-34a is downregulated in cis-diamminedichloroplatinum treated sinonasal squamous cell carcinoma patients with poor prognosis. Cancer Sci 103, 1737-1743.
hsa-miR-147	overexpressed in sputum of patients with active pulmonary tuberculosis infection	22900099	Yi, Z., Fu, Y., Ji, R., Li, R., and Guan, Z. (2012). Altered microRNA signatures in sputum of patients with active pulmonary tuberculosis. PLoS One 7, e43184.
	downregulated in patients with recurrence of hepatocellular carcinoma following liver transplantation	22552153	Han, Z.B., Zhong, L., Teng, M.J., Fan, J.W., Tang, H.M., Wu, J.Y., Chen, H.Y., Wang, Z.W., Qiu, G.Q., and Peng, Z.H. (2012b). Identification of recurrence-related microRNAs in hepatocellular carcinoma following liver transplantation. Mol Oncol 6, 445-457.
	upregulated in gastric cancer	21475928	Yao, Y., Suo, A.L., Li, Z.F., Liu, L.Y., Tian, T., Ni, L., Zhang, W.G., Nan, K.J., Song, T.S., and Huang, C. (2009). MicroRNA profiling of human gastric cancer. Mol Med Rep 2, 963-970.
	downregulated in granulocytes of patients with primary myelofibrosis, polycythemia vera and essential thrombocythemia	17976522	Guglielmelli, P., Tozzi, L., Pancrazzi, A., Bogani, C., Antonioli, E., Ponziani, V., Poli, G., Zini, R., Ferrari, S., Manfredini, R., Bosi, A., Vannucchi, A.M., and Consortium, M.P.D.R. (2007). MicroRNA expression profile in granulocytes from primary myelofibrosis patients. Exp Hematol 35, 1708-1718.
	upregulated in Barett's adenocarcinoma tissue compared to normal squamous esophageal epithelium	21128279	Fassan, M., Volinia, S., Palatini, J., Pizzi, M., Baffa, R., De Bernard, M., Battaglia, G., Parente, P., Croce, C.M., Zaninotto, G., Ancona, E., and Rugge, M. (2011). MicroRNA expression profiling in human Barrett's carcinogenesis. Int J Cancer 129, 1661-1670.
	age-specific downregulated in glioblastoma	23658659	Bozdag, S., Li, A., Riddick, G., Kotliarov, Y., Baysan, M., Iwamoto, F.M., Cam, M.C., Kotliarova, S., and Fine, H.A. (2013). Age-specific signatures of glioblastoma at the genomic, genetic, and epigenetic levels. PLoS One 8, e62982.
hsa-miR-186	upregulated in esophageal cancer patients with good prognosis compared with patients with poor prognosis	23534712	Zhao, B.S., Liu, S.G., Wang, T.Y., Ji, Y.H., Qi, B., Tao, Y.P., Li, H.C., and Wu, X.N. (2013a). Screening of microRNA in patients with esophageal cancer at same tumor node metastasis stage with different prognoses. Asian Pac J Cancer Prev 14, 139-143.
	dysregulated in myocardial infarction	20075508	Bostjancic, E., Zidar, N., and Glavac, D. (2009). MicroRNA microarray expression profiling in human myocardial infarction. Dis Markers 27, 255-268.
	inhibits invasive activity of non-small cell lung cancer (in mouse model)	23671127	Li, H., Yin, C., Zhang, B., Sun, Y., Shi, L., Liu, N., Liang, S., Lu, S., Liu, Y., Zhang, J., Li, F., Li, W., Liu, F., Sun, L., and Qi, Y. (2013c). PTTG1 promotes migration and invasion of human non-small cell lung cancer cells and is modulated by miR-186. Carcinogenesis 34, 2145-2155.
	down regulated in malignant B-cells from patients with chronic lymphocytic leukemia developing autoimmuno hemolytic anemia	23286334	Ferrer, G., Navarro, A., Hodgson, K., Aymerich, M., Pereira, A., Baumann, T., Monzo, M., Moreno, C., and Montserrat, E. (2013). MicroRNA expression in chronic lymphocytic leukemia developing autoimmune hemolytic anemia. Leuk Lymphoma 54, 2016-2022.
	downregulation correlates with poor survival in lung adenocarcinoma	23204228	Cai, J., Wu, J., Zhang, H., Fang, L., Huang, Y., Yang, Y., Zhu, X., Li, R., and Li, M. (2013). miR-186 downregulation correlates with poor survival in lung adenocarcinoma, where it interferes with cell-cycle regulation. Cancer Res 73, 756-766.
	upregulated in cirrothic liver and premalignant lesion of liver compared to normal liver tissue	20979053	Goeppert, B., Schmezer, P., Dutruel, C., Oakes, C., Renner, M., Breinig, M., Warth, A., Vogel, M.N., Mittelbronn, M., Mehrabi, A., Gdynia, G., Penzel, R., Longerich, T., Breuhahn, K., Popanda, O., Plass, C., Schirmacher, P., and Kern, M.A. (2010). Down-regulation of tumor suppressor A kinase anchor protein 12 in human hepatocarcinogenesis by epigenetic mechanisms. Hepatology 52, 2023-2033.
	upregulated in pancreatic cancer tissue	19030927	Zhang, Y., Li, M., Wang, H., Fisher, W.E., Lin, P.H., Yao, Q., and Chen, C. (2009). Profiling of 95 microRNAs in pancreatic cancer cell lines and surgical specimens by real-time PCR analysis. World J Surg 33, 698-709.
	upregulated in Relapsing-Remitting Multiple Sclerosis	19823682	Keller, A., Leidinger, P., Lange, J., Borries, A., Schroers, H., Scheffler, M., Lenhof, H.P., Ruprecht, K., and Meese, E. (2009b). Multiple sclerosis: microRNA expression profiles accurately differentiate patients with relapsing-remitting disease from healthy controls. PLoS One 4, e7440.
	upregulated in melanoma blood samples	20529253	Leidinger, P., Keller, A., Borries, A., Reichrath, J., Rass, K., Jager, S.U., Lenhof, H.P., and Meese, E. (2010). High-throughput miRNA profiling of human melanoma blood samples. BMC Cancer 10, 262.
	downregulated in psoriatic uninvolved compared to normal skin	21687694	Lerman, G., Avivi, C., Mardoukh, C., Barzilai, A., Tessone, A., Gradus, B., Pavlotsky, F., Barshack, I., Polak-Charcon, S., Orenstein, A., Hornstein, E., Sidi, Y., and Avni, D. (2011). MiRNA expression in psoriatic skin: reciprocal regulation of hsa-miR-99a and IGF-1R. PLoS One 6, e20916.
	upregulated in primary biliary cirrhoses	19345069	Padgett, K.A., Lan, R.Y., Leung, P.C., Lleo, A., Dawson, K., Pfeiff, J., Mao, T.K., Coppel, R.L., Ansari, A.A., and Gershwin, M.E. (2009). Primary biliary cirrhosis is associated with altered hepatic microRNA expression. J Autoimmun 32, 246-253.
	downregulated in Niemann-Pick type C fibroblasts	21075073	Ozsait, B., Komurcu-Bayrak, E., Levula, M., Erginel-Unaltuna, N., Kahonen, M., Rai, M., Lehtimaki, T., and Laaksonen, R. (2010). Niemann-Pick type C fibroblasts have a distinct microRNA profile related to lipid metabolism and certain cellular components. Biochem Biophys Res Commun 403, 316-321.
	higher expression in hematoma enlargement cases after intracerebral hemorrhage	23190933	Zheng, H.W., Wang, Y.L., Lin, J.X., Li, N., Zhao, X.Q., Liu, G.F., Liu, L.P., Jiao, Y., Gu, W.K., Wang, D.Z., and Wang, Y.J. (2012). Circulating MicroRNAs as potential risk biomarkers for hematoma enlargement after intracerebral hemorrhage. CNS Neurosci Ther 18, 1003-1011.
	upregulated in peripheral blood of lung cancer patients	22027949	Keller, A., Backes, C., Leidinger, P., Kefer, N., Boisguerin, V., Barbacioru, C., Vogel, B., Matzas, M., Huwer, H., Katus, H.A., Stahler, C., Meder, B., and Meese, E. (2011a). Next-generation sequencing identifies novel microRNAs in peripheral blood of lung cancer patients. Mol Biosyst 7, 3187-3199.
hsa-miR-199a-5p	upregulated in Epstein-Barr virus-associated B-cell lymphoma	21062812	Imig, J., Motsch, N., Zhu, J.Y., Barth, S., Okoniewski, M., Reineke, T., Tinguely, M., Faggioni, A., Trivedi, P., Meister, G., Renner, C., and Grasser, F.A. (2011). microRNA profiling in Epstein-Barr virus-associated B-cell lymphoma. Nucleic Acids Res 39, 1880-1893.
	upregulated in Duchenne muscular dystrophy muscle biopsies	23764775	Alexander, M.S., Kawahara, G., Motohashi, N., Casar, J.C., Eisenberg, I., Myers, J.A., Gasperini, M.J., Estrella, E.A., Kho, A.T., Mitsuhashi, S., Shapiro, F., Kang, P.B., and Kunkel, L.M. (2013). MicroRNA-199a is induced in dystrophic muscle and affects WNT signaling, cell proliferation, and myogenic differentiation. Cell Death Differ 20, 1194-1208.
	downregulated in Hepatitis B virus associated hepatocellular carcinoma	23082062	Wang, W., Zhao, L.J., Tan, Y.X., Ren, H., and Qi, Z.T. (2012j). Identification of deregulated miRNAs and their targets in hepatitis B virus-associated hepatocellular carcinoma. World J Gastroenterol 18, 5442-5453.
	downregulation switches on wound angiogenesis (mouse model)	23060436	Chan, Y.C., Roy, S., Huang, Y., Khanna, S., and Sen, C.K. (2012). The microRNA miR-199a-5p down-regulation switches on wound angiogenesis by derepressing the v-ets erythroblastosis virus E26 oncogene homolog 1-matrix metalloproteinase-1 pathway. J Biol Chem 287, 41032-41043.
	overexpression in brain-metastatic carcinomas derived from colorectal cancer	22740910	Li, Z., Gu, X., Fang, Y., Xiang, J., and Chen, Z. (2012). microRNA expression profiles in human colorectal cancers with brain metastases. Oncol Lett 3, 346-350.
	downregulated in advanced stage small cell carcinoma of the cervix and associated with lymph node metastasis as well as reduced survival	22438992	Huang, L., Lin, J.X., Yu, Y.H., Zhang, M.Y., Wang, H.Y., and Zheng, M. (2012c). Downregulation of six microRNAs is associated with advanced stage, lymph node metastasis and poor prognosis in small cell carcinoma of the cervix. PLoS One 7, e33762.
	overexpressed in blood of Crohn's disease and ulcerative colitis patients	22386737	Paraskevi, A., Theodoropoulos, G., Papaconstantinou, I., Mantzaris, G., Nikiteas, N., and Gazouli, M. (2012). Circulating MicroRNA in inflammatory bowel disease. J Crohns Colitis 6, 900-904.
	upregulated in lung tissue of COPD patients	22383663	Mizuno, S., Bogaard, H.J., Gomez-Arroyo, J., Alhussaini, A., Kraskauskas, D., Cool, C.D., and Voelkel, N.F. (2012). MicroRNA-199a-5p is associated with hypoxia-inducible factor-1alpha expression in lungs from patients with COPD. Chest 142, 663-672.
	downregulated in hepatocellular cancer tissue	22359598	Duan, Q., Wang, X., Gong, W., Ni, L., Chen, C., He, X., Chen, F., Yang, L., Wang, P., and Wang, D.W. (2012). ER stress negatively modulates the expression of the miR-199a/214 cluster to regulates tumor survival and progression in human hepatocellular cancer. PLoS One 7, e31518.
	upregulated in human liver in a fibrosis progression-dependent manner	22267590	Ogawa, T., Enomoto, M., Fujii, H., Sekiya, Y., Yoshizato, K., Ikeda, K., and Kawada, N. (2012a). MicroRNA-221/222 upregulation indicates the activation of stellate cells and the progression of liver fibrosis. Gut 61, 1600-1609.
	downregulation in 65% of hepatocellular carcinoma tissue	20799954	Shen, Q., Cicinnati, V.R., Zhang, X., Iacob, S., Weber, F., Sotiropoulos, G.C., Radtke, A., Lu, M., Paul, A., Gerken, G., and Beckebaum, S. (2010). Role of microRNA-199a-5p and discoidin domain receptor 1 in human hepatocellular carcinoma invasion. Mol Cancer 9, 227.
	cardioprotective miR	21243487	Abdellatif, M. (2011). Cardioprotective microRNAs. Pediatr Cardiol 32, 311-316.
	downregulation in testicular tumors by methylation is associated with tumor malignancy	21383689	Cheung, H.H., Davis, A.J., Lee, T.L., Pang, A.L., Nagrani, S., Rennert, O.M., and Chan, W.Y. (2011). Methylation of an intronic region regulates miR-199a in testicular tumor malignancy. Oncogene 30, 3404-3415.
hsa-miR-199b-5p	overexpression in brain-metastatic carcinomas derived from colorectal cancer	22740910	Li, Z., Gu, X., Fang, Y., Xiang, J., and Chen, Z. (2012). microRNA expression profiles in human colorectal cancers with brain metastases. Oncol Lett 3, 346-350.
	upregulated in osteosarcoma tissue	23574781	Won, K.Y., Kim, Y.W., Kim, H.S., Lee, S.K., Jung, W.W., and Park, Y.K. (2013). MicroRNA-199b-5p is involved in the Notch signaling pathway in osteosarcoma. Hum Pathol 44, 1648-1655.
	one of 4 miRs associated with clear cell renal carcinoma metastasis and prognosis	22623952	Wu, X., Weng, L., Li, X., Guo, C., Pal, S.K., Jin, J.M., Li, Y., Nelson, R.A., Mu, B., Onami, S.H., Wu, J.J., Ruel, N.H., Wilczynski, S.P., Gao, H., Covarrubias, M., Figlin, R.A., Weiss, L.M., and Wu, H. (2012d). Identification of a 4-microRNA signature for clear cell renal cell carcinoma metastasis and prognosis. PLoS One 7, e35661.
	downregulated in medulloblastoma cases with metastasis	22411914	Andolfo, I., Liguori, L., De Antonellis, P., Cusanelli, E., Marinaro, F., Pistollato, F., Garzia, L., De Vita, G., Petrosino, G., Accordi, B., Migliorati, R., Basso, G., Iolascon, A., Cinalli, G., and Zollo, M. (2012). The micro-RNA 199b-5p regulatory circuit involves Hes1, CD15, and epigenetic modifications in medulloblastoma. Neuro Oncol 14, 596-612.
	downregulated in acute myeloid leukemia	22374871	Favreau, A.J., Cross, E.L., and Sathyanarayana, P. (2012). miR-199b-5p directly targets PODXL and DDR1 and decreased levels of miR-199b-5p correlate with elevated expressions of PODXL and DDR1 in acute myeloid leukemia. Am J Hematol 87, 442-446.
	expression is lost in follicular thyroid carcinoma	22049245	Rossing, M., Borup, R., Henao, R., Winther, O., Vikesaa, J., Niazi, O., Godballe, C., Krogdahl, A., Glud, M., Hjort-Sorensen, C., Kiss, K., Bennedbaek, F.N., and Nielsen, F.C. (2012). Down-regulation of microRNAs controlling tumourigenic factors in follicular thyroid carcinoma. J Mol Endocrinol 48, 11-23.
hsa-miR-200b	hub molecule in autism	23451085	Vaishnavi, V., Manikandan, M., Tiwary, B.K., and Munirajan, A.K. (2013). Insights on the functional impact of microRNAs present in autism-associated copy number variants. PLoS One 8, e56781.
	association between miR-200b regulation and breast cancer subtype	22231446	Wee, E.J., Peters, K., Nair, S.S., Hulf, T., Stein, S., Wagner, S., Bailey, P., Lee, S.Y., Qu, W.J., Brewster, B., French, J.D., Dobrovic, A., Francis, G.D., Clark, S.J., and Brown, M.A. (2012). Mapping the regulatory sequences controlling 93 breast cancer-associated miRNA genes leads to the identification of two functional promoters of the Hsa-mir-200b cluster, methylation of which is associated…
	upregulated in bladder cancer	21464941	Han, Y., Chen, J., Zhao, X., Liang, C., Wang, Y., Sun, L., Jiang, Z., Zhang, Z., Yang, R., Chen, J., Li, Z., Tang, A., Li, X., Ye, J., Guan, Z., Gui, Y., and Cai, Z. (2011). MicroRNA expression signatures of bladder cancer revealed by deep sequencing. PLoS One 6, e18286.
	upregulated in endometrial endometrioid carcinoma	21035172	Lee, J.W., Park, Y.A., Choi, J.J., Lee, Y.Y., Kim, C.J., Choi, C., Kim, T.J., Lee, N.W., Kim, B.G., and Bae, D.S. (2011b). The expression of the miRNA-200 family in endometrial endometrioid carcinoma. Gynecol Oncol 120, 56-62.
	downregulated in clear cell renal cell cancer	19228262	Jung, M., Mollenkopf, H.J., Grimm, C., Wagner, I., Albrecht, M., Waller, T., Pilarsky, C., Johannsen, M., Stephan, C., Lehrach, H., Nietfeld, W., Rudel, T., Jung, K., and Kristiansen, G. (2009). MicroRNA profiling of clear cell renal cell cancer identifies a robust signature to define renal malignancy. J Cell Mol Med 13, 3918-3928.
	upregulated in breast cancer progression (atypical ductal hyperplasia, ductal carcinoma in situ and invasive ductal carcinoma tissue)	23372687	Chen, L., Li, Y., Fu, Y., Peng, J., Mo, M.H., Stamatakos, M., Teal, C.B., Brem, R.F., Stojadinovic, A., Grinkemeyer, M., Mccaffrey, T.A., Man, Y.G., and Fu, S.W. (2013a). Role of deregulated microRNAs in breast cancer progression using FFPE tissue. PLoS One 8, e54213.
	overexpressed in serum of serous epithelial ovarian cancer patients	23272653	Kan, C.W., Hahn, M.A., Gard, G.B., Maidens, J., Huh, J.Y., Marsh, D.J., and Howell, V.M. (2012). Elevated levels of circulating microRNA-200 family members correlate with serous epithelial ovarian cancer. BMC Cancer 12, 627.
	upregulated in serum of bladder cancer patients	23266581	Scheffer, A.R., Holdenrieder, S., Kristiansen, G., Von Ruecker, A., Muller, S.C., and Ellinger, J. (2012). Circulating microRNAs in serum: novel biomarkers for patients with bladder cancer? World J Urol.
	overexpressed in endometrial adenocarcinomas	23205572	Dai, Y., Xia, W., Song, T., Su, X., Li, J., Li, S., Chen, Y., Wang, W., Ding, H., Liu, X., Li, H., Zhao, Q., and Shao, N. (2013). MicroRNA-200b is overexpressed in endometrial adenocarcinomas and enhances MMP2 activity by downregulating TIMP2 in human endometrial cancer cell line HEC-1A cells. Nucleic Acid Ther 23, 29-34.
	upregulated in bladder cancer (non-muscle-invasive bladder cancer and muscle-invasive bladder cancer) and is related to aggressivness and recurrence-free/overall survival in muscle-invasive bladder cancer	23169479	Pignot, G., Cizeron-Clairac, G., Vacher, S., Susini, A., Tozlu, S., Vieillefond, A., Zerbib, M., Lidereau, R., Debre, B., Amsellem-Ouazana, D., and Bieche, I. (2013). microRNA expression profile in a large series of bladder tumors: identification of a 3-miRNA signature associated with aggressiveness of muscle-invasive bladder cancer. Int J Cancer 132, 2479-2491.
	downregulated in cancer-associated fibroblasts in breast cancer	22964023	Zhao, L., Sun, Y., Hou, Y., Peng, Q., Wang, L., Luo, H., Tang, X., Zeng, Z., and Liu, M. (2012). MiRNA expression analysis of cancer-associated fibroblasts and normal fibroblasts in breast cancer. Int J Biochem Cell Biol 44, 2051-2059.
	upregulated in plasma of metastatic breast cancer patients	22952344	Madhavan, D., Zucknick, M., Wallwiener, M., Cuk, K., Modugno, C., Scharpff, M., Schott, S., Heil, J., Turchinovich, A., Yang, R., Benner, A., Riethdorf, S., Trumpp, A., Sohn, C., Pantel, K., Schneeweiss, A., and Burwinkel, B. (2012). Circulating miRNAs as surrogate markers for circulating tumor cells and prognostic markers in metastatic breast cancer. Clin Cancer Res 18, 5972-5982.
	Circulating levels of the miR-200b/429 cluster are elevated in infants with biliary atresia	22732895	Zahm, A.M., Hand, N.J., Boateng, L.A., and Friedman, J.R. (2012). Circulating microRNA is a biomarker of biliary atresia. J Pediatr Gastroenterol Nutr 55, 366-369.
	involved in platelet reactivity, aggregation, secretion and adhesion	22338566	Gatsiou, A., Boeckel, J.N., Randriamboavonjy, V., and Stellos, K. (2012). MicroRNAs in platelet biogenesis and function: implications in vascular homeostasis and inflammation. Curr Vasc Pharmacol 10, 524-531.
	overexpressed in serum of Crohn's disease patients with fibrosis	22294131	Chen, Y., Ge, W., Xu, L., Qu, C., Zhu, M., Zhang, W., and Xiao, Y. (2012). miR-200b is involved in intestinal fibrosis of Crohn's disease. Int J Mol Med 29, 601-606.
	Pro-inflammatory role in vascular smooth muscle cells from diabetic mice	22247255	Reddy, M.A., Jin, W., Villeneuve, L., Wang, M., Lanting, L., Todorov, I., Kato, M., and Natarajan, R. (2012). Pro-inflammatory role of microrna-200 in vascular smooth muscle cells from diabetic mice. Arterioscler Thromb Vasc Biol 32, 721-729.
	lower serum level of miR-200b in systemic lupus erythematosus	21372198	Wang, G., Tam, L.S., Li, E.K., Kwan, B.C., Chow, K.M., Luk, C.C., Li, P.K., and Szeto, C.C. (2011a). Serum and urinary free microRNA level in patients with systemic lupus erythematosus. Lupus 20, 493-500.
	downregulated in diabetic retinopathy retina tissue	21357793	Mcarthur, K., Feng, B., Wu, Y., Chen, S., and Chakrabarti, S. (2011). MicroRNA-200b regulates vascular endothelial growth factor-mediated alterations in diabetic retinopathy. Diabetes 60, 1314-1323.
	upregulated in bladder urothelial carcinoma	21133599	Song, T., Xia, W., Shao, N., Zhang, X., Wang, C., Wu, Y., Dong, J., Cai, W., and Li, H. (2010). Differential miRNA expression profiles in bladder urothelial carcinomas. Asian Pac J Cancer Prev 11, 905-911.
	upregulated in endometrial endometrioid carcinoma	21035172	Lee, J.W., Park, Y.A., Choi, J.J., Lee, Y.Y., Kim, C.J., Choi, C., Kim, T.J., Lee, N.W., Kim, B.G., and Bae, D.S. (2011b). The expression of the miRNA-200 family in endometrial endometrioid carcinoma. Gynecol Oncol 120, 56-62.
	upregulated early after ischemic preconditioning (mouse model)	20576953	Lee, S.T., Chu, K., Jung, K.H., Yoon, H.J., Jeon, D., Kang, K.M., Park, K.H., Bae, E.K., Kim, M., Lee, S.K., and Roh, J.K. (2010). MicroRNAs induced during ischemic preconditioning. Stroke 41, 1646-1651.
	hypomethylated and overexpressed in pancreatic cancer	20551052	Li, A., Omura, N., Hong, S.M., Vincent, A., Walter, K., Griffith, M., Borges, M., and Goggins, M. (2010). Pancreatic cancers epigenetically silence SIP1 and hypomethylate and overexpress miR-200a/200b in association with elevated circulating miR-200a and miR-200b levels. Cancer Res 70, 5226-5237.
	decreased expression in EBV-associated gastric carcinoma compared to EBV-negative carcinoma	20484038	Shinozaki, A., Sakatani, T., Ushiku, T., Hino, R., Isogai, M., Ishikawa, S., Uozaki, H., Takada, K., and Fukayama, M. (2010). Downregulation of microRNA-200 in EBV-associated gastric carcinoma. Cancer Res 70, 4719-4727.
	downregulated in tissue of invasive urothelial carcinoma of the bladder	19945312	Wszolek, M.F., Rieger-Christ, K.M., Kenney, P.A., Gould, J.J., Silva Neto, B., Lavoie, A.K., Logvinenko, T., Libertino, J.A., and Summerhayes, I.C. (2011). A MicroRNA expression profile defining the invasive bladder tumor phenotype. Urol Oncol 29, 794-801 e791.
	higher expression in patients with hypertensive nephrosclerosis	19910931	Wang, G., Kwan, B.C., Lai, F.M., Choi, P.C., Chow, K.M., Li, P.K., and Szeto, C.C. (2010). Intrarenal expression of miRNAs in patients with hypertensive nephrosclerosis. Am J Hypertens 23, 78-84.
	upregulated in ductal adenocarcinomas of the pancreas	19569050	Mees, S.T., Mardin, W.A., Wendel, C., Baeumer, N., Willscher, E., Senninger, N., Schleicher, C., Colombo-Benkmann, M., and Haier, J. (2010). EP300--a miRNA-regulated metastasis suppressor gene in ductal adenocarcinomas of the pancreas. Int J Cancer 126, 114-124.
	downregulated in clear cell renal cell cancer	19228262	Jung, M., Mollenkopf, H.J., Grimm, C., Wagner, I., Albrecht, M., Waller, T., Pilarsky, C., Johannsen, M., Stephan, C., Lehrach, H., Nietfeld, W., Rudel, T., Jung, K., and Kristiansen, G. (2009). MicroRNA profiling of clear cell renal cell cancer identifies a robust signature to define renal malignancy. J Cell Mol Med 13, 3918-3928.
	overexpressed in ovarian cancer	17875710	Iorio, M.V., Visone, R., Di Leva, G., Donati, V., Petrocca, F., Casalini, P., Taccioli, C., Volinia, S., Liu, C.G., Alder, H., Calin, G.A., Menard, S., and Croce, C.M. (2007). MicroRNA signatures in human ovarian cancer. Cancer Res 67, 8699-8707.
hsa-miR-200c	downregulated in blastema-type nephroblastoma	22431721	Senanayake, U., Das, S., Vesely, P., Alzoughbi, W., Frohlich, L.F., Chowdhury, P., Leuschner, I., Hoefler, G., and Guertl, B. (2012). miR-192, miR-194, miR-215, miR-200c and miR-141 are downregulated and their common target ACVR2B is strongly expressed in renal childhood neoplasms. Carcinogenesis 33, 1014-1021.
	upregulated in esophageal cancer patients with good prognosis compared with patients with poor prognosis	23534712	Zhao, B.S., Liu, S.G., Wang, T.Y., Ji, Y.H., Qi, B., Tao, Y.P., Li, H.C., and Wu, X.N. (2013a). Screening of microRNA in patients with esophageal cancer at same tumor node metastasis stage with different prognoses. Asian Pac J Cancer Prev 14, 139-143.
	associated with progression free survival and overall survival in stage one ovarian cancer patients	21345725	Marchini, S., Cavalieri, D., Fruscio, R., Calura, E., Garavaglia, D., Nerini, I.F., Mangioni, C., Cattoretti, G., Clivio, L., Beltrame, L., Katsaros, D., Scarampi, L., Menato, G., Perego, P., Chiorino, G., Buda, A., Romualdi, C., and D'incalci, M. (2011). Association between miR-200c and the survival of patients with stage I epithelial ovarian cancer: a retrospective study of two independent tumo…
	upregulated in bladder cancer	21464941	Han, Y., Chen, J., Zhao, X., Liang, C., Wang, Y., Sun, L., Jiang, Z., Zhang, Z., Yang, R., Chen, J., Li, Z., Tang, A., Li, X., Ye, J., Guan, Z., Gui, Y., and Cai, Z. (2011). MicroRNA expression signatures of bladder cancer revealed by deep sequencing. PLoS One 6, e18286.
	upregulated in endometrial endometrioid carcinoma	21035172	Lee, J.W., Park, Y.A., Choi, J.J., Lee, Y.Y., Kim, C.J., Choi, C., Kim, T.J., Lee, N.W., Kim, B.G., and Bae, D.S. (2011b). The expression of the miRNA-200 family in endometrial endometrioid carcinoma. Gynecol Oncol 120, 56-62.
	downregulated in clear cell renal cell cancer	19228262	Jung, M., Mollenkopf, H.J., Grimm, C., Wagner, I., Albrecht, M., Waller, T., Pilarsky, C., Johannsen, M., Stephan, C., Lehrach, H., Nietfeld, W., Rudel, T., Jung, K., and Kristiansen, G. (2009). MicroRNA profiling of clear cell renal cell cancer identifies a robust signature to define renal malignancy. J Cell Mol Med 13, 3918-3928.
	overexpressed in serum of serous epithelial ovarian cancer patients	23272653	Kan, C.W., Hahn, M.A., Gard, G.B., Maidens, J., Huh, J.Y., Marsh, D.J., and Howell, V.M. (2012). Elevated levels of circulating microRNA-200 family members correlate with serous epithelial ovarian cancer. BMC Cancer 12, 627.
	downregulated in cancer-associated fibroblasts in breast cancer	22964023	Zhao, L., Sun, Y., Hou, Y., Peng, Q., Wang, L., Luo, H., Tang, X., Zeng, Z., and Liu, M. (2012). MiRNA expression analysis of cancer-associated fibroblasts and normal fibroblasts in breast cancer. Int J Biochem Cell Biol 44, 2051-2059.
	upregulated in plasma of metastatic breast cancer patients	22952344	Madhavan, D., Zucknick, M., Wallwiener, M., Cuk, K., Modugno, C., Scharpff, M., Schott, S., Heil, J., Turchinovich, A., Yang, R., Benner, A., Riethdorf, S., Trumpp, A., Sohn, C., Pantel, K., Schneeweiss, A., and Burwinkel, B. (2012). Circulating miRNAs as surrogate markers for circulating tumor cells and prognostic markers in metastatic breast cancer. Clin Cancer Res 18, 5972-5982.
	downregulated in patients with pulmonary fibrosis	22189082	Yang, S., Banerjee, S., De Freitas, A., Sanders, Y.Y., Ding, Q., Matalon, S., Thannickal, V.J., Abraham, E., and Liu, G. (2012). Participation of miR-200 in pulmonary fibrosis. Am J Pathol 180, 484-493.
	lower serum and urinary level of miR-200c in systemic lupus erythematosus	21372198	Wang, G., Tam, L.S., Li, E.K., Kwan, B.C., Chow, K.M., Luk, C.C., Li, P.K., and Szeto, C.C. (2011a). Serum and urinary free microRNA level in patients with systemic lupus erythematosus. Lupus 20, 493-500.
	upregulated in endometrial endometrioid carcinoma	21035172	Lee, J.W., Park, Y.A., Choi, J.J., Lee, Y.Y., Kim, C.J., Choi, C., Kim, T.J., Lee, N.W., Kim, B.G., and Bae, D.S. (2011b). The expression of the miRNA-200 family in endometrial endometrioid carcinoma. Gynecol Oncol 120, 56-62.
	upregulated early after ischemic preconditioning (mouse model)	20576953	Lee, S.T., Chu, K., Jung, K.H., Yoon, H.J., Jeon, D., Kang, K.M., Park, K.H., Bae, E.K., Kim, M., Lee, S.K., and Roh, J.K. (2010). MicroRNAs induced during ischemic preconditioning. Stroke 41, 1646-1651.
	downregulated in tissue of invasive urothelial carcinoma of the bladder	19945312	Wszolek, M.F., Rieger-Christ, K.M., Kenney, P.A., Gould, J.J., Silva Neto, B., Lavoie, A.K., Logvinenko, T., Libertino, J.A., and Summerhayes, I.C. (2011). A MicroRNA expression profile defining the invasive bladder tumor phenotype. Urol Oncol 29, 794-801 e791.
	overexpressed in ovarian cancer	17875710	Iorio, M.V., Visone, R., Di Leva, G., Donati, V., Petrocca, F., Casalini, P., Taccioli, C., Volinia, S., Liu, C.G., Alder, H., Calin, G.A., Menard, S., and Croce, C.M. (2007). MicroRNA signatures in human ovarian cancer. Cancer Res 67, 8699-8707.
	upregulated in serum of esophageal cancer patients	23838916	Tanaka, K., Miyata, H., Yamasaki, M., Sugimura, K., Takahashi, T., Kurokawa, Y., Nakajima, K., Takiguchi, S., Mori, M., and Doki, Y. (2013). Circulating miR-200c Levels Significantly Predict Response to Chemotherapy and Prognosis of Patients Undergoing Neoadjuvant Chemotherapy for Esophageal Cancer. Ann Surg Oncol 20 Suppl 3, 607-615.
	expression in breast cancer patients with lymph node metastasis higher than that of patients without lymph node metastasis	23617747	Wang, J., Zhao, H., Tang, D., Wu, J., Yao, G., and Zhang, Q. (2013c). Overexpressions of MicroRNA-9 and MicroRNA-200c in Human Breast Cancers Are Associated with Lymph Node Metastasis. Cancer Biother Radiopharm.
	upregulated in esophageal cancer patients with good prognosis compared with patients with poor prognosis	23534712	Zhao, B.S., Liu, S.G., Wang, T.Y., Ji, Y.H., Qi, B., Tao, Y.P., Li, H.C., and Wu, X.N. (2013a). Screening of microRNA in patients with esophageal cancer at same tumor node metastasis stage with different prognoses. Asian Pac J Cancer Prev 14, 139-143.
	downregulation in metastatic and non-metastatic renal cell carcinoma	23178446	Wotschofsky, Z., Busch, J., Jung, M., Kempkensteffen, C., Weikert, S., Schaser, K.D., Melcher, I., Kilic, E., Miller, K., Kristiansen, G., Erbersdobler, A., and Jung, K. (2013). Diagnostic and prognostic potential of differentially expressed miRNAs between metastatic and non-metastatic renal cell carcinoma at the time of nephrectomy. Clin Chim Acta 416, 5-10.
	associated with rhabdomyosarcoma and malignant rhabdoid tumor	23000453	Armeanu-Ebinger, S., Herrmann, D., Bonin, M., Leuschner, I., Warmann, S.W., Fuchs, J., and Seitz, G. (2012). Differential expression of miRNAs in rhabdomyosarcoma and malignant rhabdoid tumor. Exp Cell Res 318, 2567-2577.
	associated with overall survival in tissue of endometrial carcinoma	22987275	Torres, A., Torres, K., Pesci, A., Ceccaroni, M., Paszkowski, T., Cassandrini, P., Zamboni, G., and Maciejewski, R. (2013). Diagnostic and prognostic significance of miRNA signatures in tissues and plasma of endometrioid endometrial carcinoma patients. Int J Cancer 132, 1633-1645.
	loss at the invasive front of primary cutaneous melanoma is associated with increased thickness and disease progression	22956368	Van Kempen, L.C., Van Den Hurk, K., Lazar, V., Michiels, S., Winnepenninckx, V., Stas, M., Spatz, A., and Van Den Oord, J.J. (2012). Loss of microRNA-200a and c, and microRNA-203 expression at the invasive front of primary cutaneous melanoma is associated with increased thickness and disease progression. Virchows Arch 461, 441-448.
	higher blood expression levels in gastric cancer	22954417	Valladares-Ayerbes, M., Reboredo, M., Medina-Villaamil, V., Iglesias-Diaz, P., Lorenzo-Patino, M.J., Haz, M., Santamarina, I., Blanco, M., Fernandez-Tajes, J., Quindos, M., Carral, A., Figueroa, A., Anton-Aparicio, L.M., and Calvo, L. (2012). Circulating miR-200c as a diagnostic and prognostic biomarker for gastric cancer. J Transl Med 10, 186.
	reduced expression in most pancreatic cancer patients	22929886	Ali, S., Saleh, H., Sethi, S., Sarkar, F.H., and Philip, P.A. (2012). MicroRNA profiling of diagnostic needle aspirates from patients with pancreatic cancer. Br J Cancer 107, 1354-1360.
	upregulated in in the cerebral cortex and the striatum, at the early stage of disease progression in N171-82Q HD mice	22906125	Jin, J., Cheng, Y., Zhang, Y., Wood, W., Peng, Q., Hutchison, E., Mattson, M.P., Becker, K.G., and Duan, W. (2012a). Interrogation of brain miRNA and mRNA expression profiles reveals a molecular regulatory network that is perturbed by mutant huntingtin. J Neurochem 123, 477-490.
	overexpressed in colorectal cancer metastasis tissue	22735571	Hur, K., Toiyama, Y., Takahashi, M., Balaguer, F., Nagasaka, T., Koike, J., Hemmi, H., Koi, M., Boland, C.R., and Goel, A. (2013). MicroRNA-200c modulates epithelial-to-mesenchymal transition (EMT) in human colorectal cancer metastasis. Gut 62, 1315-1326.
	overexpressed in colorectal cancer tissue	22562822	Wang, M., Zhang, P., Li, Y., Liu, G., Zhou, B., Zhan, L., Zhou, Z., and Sun, X. (2012g). The quantitative analysis by stem-loop real-time PCR revealed the microRNA-34a, microRNA-155 and microRNA-200c overexpression in human colorectal cancer. Med Oncol 29, 3113-3118.
	overexpressed in blood of Crohn's disease and ulcerative colitis patients	22386737	Paraskevi, A., Theodoropoulos, G., Papaconstantinou, I., Mantzaris, G., Nikiteas, N., and Gazouli, M. (2012). Circulating MicroRNA in inflammatory bowel disease. J Crohns Colitis 6, 900-904.
	lower expression in urine of patients with bladder cancer (normalizes after surgery)	22386240	Wang, G., Chan, E.S., Kwan, B.C., Li, P.K., Yip, S.K., Szeto, C.C., and Ng, C.F. (2012a). Expression of microRNAs in the urine of patients with bladder cancer. Clin Genitourin Cancer 10, 106-113.
	Pro-inflammatory role in vascular smooth muscle cells from diabetic mice	22247255	Reddy, M.A., Jin, W., Villeneuve, L., Wang, M., Lanting, L., Todorov, I., Kato, M., and Natarajan, R. (2012). Pro-inflammatory role of microrna-200 in vascular smooth muscle cells from diabetic mice. Arterioscler Thromb Vasc Biol 32, 721-729.
	downregulated in melanoma, acts as tumor-suppressor	22223089	Xu, Y., Brenn, T., Brown, E.R., Doherty, V., and Melton, D.W. (2012). Differential expression of microRNAs during melanoma progression: miR-200c, miR-205 and miR-211 are downregulated in melanoma and act as tumour suppressors. Br J Cancer 106, 553-561.
	downregulated in hepatocellular carcinoma and intrahepatic cholangiocarcinoma	22213236	Karakatsanis, A., Papaconstantinou, I., Gazouli, M., Lyberopoulou, A., Polymeneas, G., and Voros, D. (2013). Expression of microRNAs, miR-21, miR-31, miR-122, miR-145, miR-146a, miR-200c, miR-221, miR-222, and miR-223 in patients with hepatocellular carcinoma or intrahepatic cholangiocarcinoma and its prognostic significance. Mol Carcinog 52, 297-303.
	downregulated in clear cell renal cell carcinoma	21784468	White, N.M., Bao, T.T., Grigull, J., Youssef, Y.M., Girgis, A., Diamandis, M., Fatoohi, E., Metias, M., Honey, R.J., Stewart, R., Pace, K.T., Bjarnason, G.A., and Yousef, G.M. (2011). miRNA profiling for clear cell renal cell carcinoma: biomarker discovery and identification of potential controls and consequences of miRNA dysregulation. J Urol 186, 1077-1083.
	upregulation in non-small cell lung cancer tissue is associated with poor prognosis	21516486	Liu, X.G., Zhu, W.Y., Huang, Y.Y., Ma, L.N., Zhou, S.Q., Wang, Y.K., Zeng, F., Zhou, J.H., and Zhang, Y.K. (2012b). High expression of serum miR-21 and tumor miR-200c associated with poor prognosis in patients with lung cancer. Med Oncol 29, 618-626.
	patients with high levels in pancreatic cancer tissues have better survival rates	20579395	Yu, J., Ohuchida, K., Mizumoto, K., Sato, N., Kayashima, T., Fujita, H., Nakata, K., and Tanaka, M. (2010). MicroRNA, hsa-miR-200c, is an independent prognostic factor in pancreatic cancer and its upregulation inhibits pancreatic cancer invasion but increases cell proliferation. Mol Cancer 9, 169.
	downregulation in renal cell carcinoma	18925646	Nakada, C., Matsuura, K., Tsukamoto, Y., Tanigawa, M., Yoshimoto, T., Narimatsu, T., Nguyen, L.T., Hijiya, N., Uchida, T., Sato, F., Mimata, H., Seto, M., and Moriyama, M. (2008). Genome-wide microRNA expression profiling in renal cell carcinoma: significant down-regulation of miR-141 and miR-200c. J Pathol 216, 418-427.
hsa-miR-20b*	no known disease association
hsa-miR-3148	SNP in TLR7 3'UTR miR-3148 binding side associated with systemic lupus erythematosus	23468661	Deng, Y., Zhao, J., Sakurai, D., Kaufman, K.M., Edberg, J.C., Kimberly, R.P., Kamen, D.L., Gilkeson, G.S., Jacob, C.O., Scofield, R.H., Langefeld, C.D., Kelly, J.A., Ramsey-Goldman, R., Petri, M.A., Reveille, J.D., Vila, L.M., Alarcon, G.S., Vyse, T.J., Pons-Estel, B.A., Argentine Collaborative, G., Freedman, B.I., Gaffney, P.M., Sivils, K.M., James, J.A., Gregersen, P.K., Anaya, J.M., Niewold, T…
hsa-miR-3163	downregulated in colorectal cancer (paired tumor tissue)	22529906	Hamfjord, J., Stangeland, A.M., Hughes, T., Skrede, M.L., Tveit, K.M., Ikdahl, T., and Kure, E.H. (2012). Differential expression of miRNAs in colorectal cancer: comparison of paired tumor tissue and adjacent normal mucosa using high-throughput sequencing. PLoS One 7, e34150.
	upregulated in glioblastoma	22074483	Niyazi, M., Zehentmayr, F., Niemoller, O.M., Eigenbrod, S., Kretzschmar, H., Schulze-Osthoff, K., Tonn, J.C., Atkinson, M., Mortl, S., and Belka, C. (2011). MiRNA expression patterns predict survival in glioblastoma. Radiat Oncol 6, 153.
hsa-miR-3182	no known disease association
hsa-miR-4271	no known disease association
hsa-miR-429	hub molecule in autism	23451085	Vaishnavi, V., Manikandan, M., Tiwary, B.K., and Munirajan, A.K. (2013). Insights on the functional impact of microRNAs present in autism-associated copy number variants. PLoS One 8, e56781.
	high expression in colorectal cancer is associated with tumor size, lymph node metastasis and poor prognosis	23111103	Li, J., Du, L., Yang, Y., Wang, C., Liu, H., Wang, L., Zhang, X., Li, W., Zheng, G., and Dong, Z. (2013d). MiR-429 is an independent prognostic factor in colorectal cancer and exerts its anti-apoptotic function by targeting SOX2. Cancer Lett 329, 84-90.
	upregulated in endometrial endometrioid carcinoma	21035172	Lee, J.W., Park, Y.A., Choi, J.J., Lee, Y.Y., Kim, C.J., Choi, C., Kim, T.J., Lee, N.W., Kim, B.G., and Bae, D.S. (2011b). The expression of the miRNA-200 family in endometrial endometrioid carcinoma. Gynecol Oncol 120, 56-62.
	increased in seminal plasma of patients with non obstructive azoospermia compared with fertile controls	23559187	Wu, W., Qin, Y., Li, Z., Dong, J., Dai, J., Lu, C., Guo, X., Zhao, Y., Zhu, Y., Zhang, W., Hang, B., Sha, J., Shen, H., Xia, Y., Hu, Z., and Wang, X. (2013a). Genome-wide microRNA expression profiling in idiopathic non-obstructive azoospermia: significant up-regulation of miR-141, miR-429 and miR-7-1-3p. Hum Reprod 28, 1827-1836.
	prognostic marker for overall and progression-free survival in endometroid endometrial carcinoma tissue	22987275	Torres, A., Torres, K., Pesci, A., Ceccaroni, M., Paszkowski, T., Cassandrini, P., Zamboni, G., and Maciejewski, R. (2013). Diagnostic and prognostic significance of miRNA signatures in tissues and plasma of endometrioid endometrial carcinoma patients. Int J Cancer 132, 1633-1645.
	lower serum and urin level of miR-200b in systemic lupus erythematosus	21372198	Wang, G., Tam, L.S., Li, E.K., Kwan, B.C., Chow, K.M., Luk, C.C., Li, P.K., and Szeto, C.C. (2011a). Serum and urinary free microRNA level in patients with systemic lupus erythematosus. Lupus 20, 493-500.
	upregulated early after ischemic preconditioning (mouse model)	20576953	Lee, S.T., Chu, K., Jung, K.H., Yoon, H.J., Jeon, D., Kang, K.M., Park, K.H., Bae, E.K., Kim, M., Lee, S.K., and Roh, J.K. (2010). MicroRNAs induced during ischemic preconditioning. Stroke 41, 1646-1651.
	higher expression in patients with hypertensive nephrosclerosis	19910931	Wang, G., Kwan, B.C., Lai, F.M., Choi, P.C., Chow, K.M., Li, P.K., and Szeto, C.C. (2010). Intrarenal expression of miRNAs in patients with hypertensive nephrosclerosis. Am J Hypertens 23, 78-84.
	upregulated in ductal adenocarcinomas of the pancreas	19569050	Mees, S.T., Mardin, W.A., Wendel, C., Baeumer, N., Willscher, E., Senninger, N., Schleicher, C., Colombo-Benkmann, M., and Haier, J. (2010). EP300--a miRNA-regulated metastasis suppressor gene in ductal adenocarcinomas of the pancreas. Int J Cancer 126, 114-124.
	higher expression in endometrioid adenocarcinoma tissue	19077565	Wu, W., Lin, Z., Zhuang, Z., and Liang, X. (2009). Expression profile of mammalian microRNAs in endometrioid adenocarcinoma. Eur J Cancer Prev 18, 50-55.
	upregulated in serous ovarian carcinoma	18451233	Nam, E.J., Yoon, H., Kim, S.W., Kim, H., Kim, Y.T., Kim, J.H., Kim, J.W., and Kim, S. (2008). MicroRNA expression profiles in serous ovarian carcinoma. Clin Cancer Res 14, 2690-2695.
hsa-miR-590-3p	hub molecule in autism	23451085	Vaishnavi, V., Manikandan, M., Tiwary, B.K., and Munirajan, A.K. (2013). Insights on the functional impact of microRNAs present in autism-associated copy number variants. PLoS One 8, e56781.
	decreased relative expression in Alzheimer's disease vs. control correlates with negativly with hnRNP-A1mRNA levels	21548758	Villa, C., Fenoglio, C., De Riz, M., Clerici, F., Marcone, A., Benussi, L., Ghidoni, R., Gallone, S., Cortini, F., Serpente, M., Cantoni, C., Fumagalli, G., Martinelli Boneschi, F., Cappa, S., Binetti, G., Franceschi, M., Rainero, I., Giordana, M.T., Mariani, C., Bresolin, N., Scarpini, E., and Galimberti, D. (2011). Role of hnRNP-A1 and miR-590-3p in neuronal death: genetics and expression analy…
	associated with lupus nephritis	20485490	Te, J.L., Dozmorov, I.M., Guthridge, J.M., Nguyen, K.L., Cavett, J.W., Kelly, J.A., Bruner, G.R., Harley, J.B., and Ojwang, J.O. (2010). Identification of unique microRNA signature associated with lupus nephritis. PLoS One 5, e10344.
hsa-miR-625	aberrant expression is associated with tumorigenesis and metastasis in endometrial cancer	23680357	Li, B.L., Lu, W., Lu, C., Qu, J.J., Yang, T.T., Yan, Q., and Wan, X.P. (2013b). CpG island hypermethylation-associated silencing of microRNAs promotes human endometrial cancer. Cancer Cell Int 13, 44.
	inhibits invasion and metastasis of gastric cancer cells	22677169	Wang, M., Li, C., Nie, H., Lv, X., Qu, Y., Yu, B., Su, L., Li, J., Chen, X., Ju, J., Yu, Y., Yan, M., Gu, Q., Zhu, Z., and Liu, B. (2012f). Down-regulated miR-625 suppresses invasion and metastasis of gastric cancer by targeting ILK. FEBS Lett 586, 2382-2388.
	upregulated in plasma of multiple myeloma patients	22447484	Huang, J.J., Yu, J., Li, J.Y., Liu, Y.T., and Zhong, R.Q. (2012b). Circulating microRNA expression is associated with genetic subtype and survival of multiple myeloma. Med Oncol 29, 2402-2408.
	overexpressed in pancreatic intraepithelial neoplasias tissue	22114139	Yu, J., Li, A., Hong, S.M., Hruban, R.H., and Goggins, M. (2012). MicroRNA alterations of pancreatic intraepithelial neoplasias. Clin Cancer Res 18, 981-992.
hsa-miR-92b*	no known disease association
AChE-R + ChAT
hsa-miR-149	downregulated in prostate cancer	19676045	Schaefer, A., Jung, M., Mollenkopf, H.J., Wagner, I., Stephan, C., Jentzmik, F., Miller, K., Lein, M., Kristiansen, G., and Jung, K. (2010). Diagnostic and prognostic implications of microRNA profiling in prostate carcinoma. Int J Cancer 126, 1166-1176.
	downregulated in non small cell lung cancer	23762558	Ke, Y., Zhao, W., Xiong, J., and Cao, R. (2013). miR-149 Inhibits Non-Small-Cell Lung Cancer Cells EMT by Targeting FOXM1. Biochem Res Int 2013, 506731.
	downregulated in head and neck squamous cell carcinoma	23272122	Tu, H.F., Liu, C.J., Chang, C.L., Wang, P.W., Kao, S.Y., Yang, C.C., Yu, E.H., Lin, S.C., and Chang, K.W. (2012). The association between genetic polymorphism and the processing efficiency of miR-149 affects the prognosis of patients with head and neck squamous cell carcinoma. PLoS One 7, e51606.
	tumor suppressor in human gastric cancer	23144691	Wang, Y., Zheng, X., Zhang, Z., Zhou, J., Zhao, G., Yang, J., Xia, L., Wang, R., Cai, X., Hu, H., Zhu, C., Nie, Y., Wu, K., Zhang, D., and Fan, D. (2012l). MicroRNA-149 inhibits proliferation and cell cycle progression through the targeting of ZBTB2 in human gastric cancer. PLoS One 7, e41693.
	downregulated in colorectal cancer	22821729	Wang, F., Ma, Y.L., Zhang, P., Shen, T.Y., Shi, C.Z., Yang, Y.Z., Moyer, M.P., Zhang, H.Z., Chen, H.Q., Liang, Y., and Qin, H.L. (2013a). SP1 mediates the link between methylation of the tumour suppressor miR-149 and outcome in colorectal cancer. J Pathol 229, 12-24.
		23115050	Oster, B., Linnet, L., Christensen, L.L., Thorsen, K., Ongen, H., Dermitzakis, E.T., Sandoval, J., Moran, S., Esteller, M., Hansen, T.F., Lamy, P., Group, C.S., Laurberg, S., Orntoft, T.F., and Andersen, C.L. (2013). Non-CpG island promoter hypomethylation and miR-149 regulate the expression of SRPX2 in colorectal cancer. Int J Cancer 132, 2303-2315.
	downregulated in chordomas	23826111	Long, C., Jiang, L., Wei, F., Ma, C., Zhou, H., Yang, S., Liu, X., and Liu, Z. (2013). Integrated miRNA-mRNA analysis revealing the potential roles of miRNAs in chordomas. PLoS One 8, e66676.
	downregulated in osteoarthritis chondrocytes	23595570	Santini, P., Politi, L., Vedova, P.D., Scandurra, R., and Scotto D'abusco, A. (2013). The inflammatory circuitry of miR-149 as a pathological mechanism in osteoarthritis. Rheumatol Int.
	downregulated in osteoarthritic (OA) cartilage, but upregulated in OA bone	19008124	Jones, S.W., Watkins, G., Le Good, N., Roberts, S., Murphy, C.L., Brockbank, S.M., Needham, M.R., Read, S.J., and Newham, P. (2009). The identification of differentially expressed microRNA in osteoarthritic tissue that modulate the production of TNF-alpha and MMP13. Osteoarthritis Cartilage 17, 464-472.
	downregulated in clear cell renal cell carcinoma	20420713	Liu, H., Brannon, A.R., Reddy, A.R., Alexe, G., Seiler, M.W., Arreola, A., Oza, J.H., Yao, M., Juan, D., Liou, L.S., Ganesan, S., Levine, A.J., Rathmell, W.K., and Bhanot, G.V. (2010b). Identifying mRNA targets of microRNA dysregulated in cancer: with application to clear cell Renal Cell Carcinoma. BMC Syst Biol 4, 51.
	downregulated in squamous cell carcinoma of the tongue	18451220	Wong, T.S., Liu, X.B., Wong, B.Y., Ng, R.W., Yuen, A.P., and Wei, W.I. (2008). Mature miR-184 as Potential Oncogenic microRNA of Squamous Cell Carcinoma of Tongue. Clin Cancer Res 14, 2588-2592.
	important during development of nasopharynngeal carcinoma	22260379	Luo, Z., Zhang, L., Li, Z., Li, X., Li, G., Yu, H., Jiang, C., Dai, Y., Guo, X., Xiang, J., and Li, G. (2012). An in silico analysis of dynamic changes in microRNA expression profiles in stepwise development of nasopharyngeal carcinoma. BMC Med Genomics 5, 3.
	downregulated in astrocytomas	21978395	Li, D., Chen, P., Li, X.Y., Zhang, L.Y., Xiong, W., Zhou, M., Xiao, L., Zeng, F., Li, X.L., Wu, M.H., and Li, G.Y. (2011). Grade-specific expression profiles of miRNAs/mRNAs and docking study in human grade I-III astrocytomas. OMICS 15, 673-682.
	downregulated in non-alcoholic steatohepatitis and pericellular fibrosis but noyt in non-alcoholic fatty liver disease	20497147	Estep, M., Armistead, D., Hossain, N., Elarainy, H., Goodman, Z., Baranova, A., Chandhoke, V., and Younossi, Z.M. (2010). Differential expression of miRNAs in the visceral adipose tissue of patients with non-alcoholic fatty liver disease. Aliment Pharmacol Ther 32, 487-497.
	upregulated in pituitary adenomas	17111382	Bottoni, A., Zatelli, M.C., Ferracin, M., Tagliati, F., Piccin, D., Vignali, C., Calin, G.A., Negrini, M., Croce, C.M., and Degli Uberti, E.C. (2007). Identification of differentially expressed microRNAs by microarray: a possible role for microRNA genes in pituitary adenomas. J Cell Physiol 210, 370-377.
	downregulated in border zone of myocardial infarct (mouse model)	18723672	Van Rooij, E., Sutherland, L.B., Thatcher, J.E., Dimaio, J.M., Naseem, R.H., Marshall, W.S., Hill, J.A., and Olson, E.N. (2008). Dysregulation of microRNAs after myocardial infarction reveals a role of miR-29 in cardiac fibrosis. Proc Natl Acad Sci U S A 105, 13027-13032.
hsa-miR-1909
hsa-miR-377*	no known disease association
hsa-miR-485-5p	downregulated in malignant serous tumours from borderline and benign ovarian tumours, but differentially expressed in four major subtypes	21083603	Kim, T.H., Kim, Y.K., Kwon, Y., Heo, J.H., Kang, H., Kim, G., and An, H.J. (2010b). Deregulation of miR-519a, 153, and 485-5p and its clinicopathological relevance in ovarian epithelial tumours. Histopathology 57, 734-743.
	downregulated in ependymomas	22053178	Costa, F.F., Bischof, J.M., Vanin, E.F., Lulla, R.R., Wang, M., Sredni, S.T., Rajaram, V., Bonaldo Mde, F., Wang, D., Goldman, S., Tomita, T., and Soares, M.B. (2011). Identification of microRNAs as potential prognostic markers in ependymoma. PLoS One 6, e25114.
BChE + VAChT
hsa-miR-1252-5p	no known disease association
hsa-miR-3137	no known disease association
BChE + ChAT
hsa-miR-193b*	negatively correlated with body mass index	23756832	Meerson, A., Traurig, M., Ossowski, V., Fleming, J.M., Mullins, M., and Baier, L.J. (2013). Human adipose microRNA-221 is upregulated in obesity and affects fat metabolism downstream of leptin and TNF-alpha. Diabetologia 56, 1971-1979.
	downregulated in blood of severe and mild sepsis patients compared to controls	23026916	Wang, H.J., Zhang, P.J., Chen, W.J., Feng, D., Jia, Y.H., and Xie, L.X. (2012d). Four serum microRNAs identified as diagnostic biomarkers of sepsis. J Trauma Acute Care Surg 73, 850-854.
	upregulated in blood of non-surviving sepsis patients compared to survivors	22719975	Wang, H., Zhang, P., Chen, W., Feng, D., Jia, Y., and Xie, L. (2012c). Serum microRNA signatures identified by Solexa sequencing predict sepsis patients' mortality: a prospective observational study. PLoS One 7, e38885.
hsa-miR-26b*	upregulated in bladder cancer	17826655	Gottardo, F., Liu, C.G., Ferracin, M., Calin, G.A., Fassan, M., Bassi, P., Sevignani, C., Byrne, D., Negrini, M., Pagano, F., Gomella, L.G., Croce, C.M., and Baffa, R. (2007). Micro-RNA profiling in kidney and bladder cancers. Urol Oncol 25, 387-392.
	upregulated in blood RNA of fragile X-associated tremor/ataxia syndrome patients	23790110	Alvarez-Mora, M.I., Rodriguez-Revenga, L., Madrigal, I., Torres-Silva, F., Mateu-Huertas, E., Lizano, E., Friedlander, M.R., Marti, E., Estivill, X., and Mila, M. (2013). MicroRNA expression profiling in blood from fragile X-associated tremor/ataxia syndrome patients. Genes Brain Behav 12, 595-603.
hsa-miR-518d-5p	downregulated in gastric cancer	23124995	Shah, A.A., Leidinger, P., Backes, C., Keller, A., Karpinski, P., Sasiadek, M.M., Blin, N., and Meese, E. (2013). A set of specific miRNAs is connected with murine and human gastric cancer. Genes Chromosomes Cancer 52, 237-249.
hsa-miR-518e*	no known disease association
hsa-miR-518f*	associated with chemoresistance in gastric cancer	22112324	Kim, C.H., Kim, H.K., Rettig, R.L., Kim, J., Lee, E.T., Aprelikova, O., Choi, I.J., Munroe, D.J., and Green, J.E. (2011). miRNA signature associated with outcome of gastric cancer patients following chemotherapy. BMC Med Genomics 4, 79.
hsa-miR-629-5p	no known disease association
AChE-R + VAChT
hsa-miR-1228*	decreased expression in gastric cancer, restoration can suppress epithelial-mesenchymal transition gastric cancer cells	23554909	Jia, L., Wu, J., Zhang, L., Chen, J., Zhong, D., Xu, S., Xie, C., and Cai, J. (2013). Restoration of miR-1228* expression suppresses epithelial-mesenchymal transition in gastric cancer. PLoS One 8, e58637.
	upregulated in blood of non-invasive lung cancer patients	21558792	Keller, A., Leidinger, P., Gislefoss, R., Haugen, A., Langseth, H., Staehler, P., Lenhof, H.P., and Meese, E. (2011c). Stable serum miRNA profiles as potential tool for non-invasive lung cancer diagnosis. RNA Biol 8, 506-516.
hsa-miR-125a-5p	downregulated in non-small cell lung cancer	20569443	Jiang, L., Huang, Q., Zhang, S., Zhang, Q., Chang, J., Qiu, X., and Wang, E. (2010). Hsa-miR-125a-3p and hsa-miR-125a-5p are downregulated in non-small cell lung cancer and have inverse effects on invasion and migration of lung cancer cells. BMC Cancer 10, 318.
	predictor of disease progression in Hepatitis B virus chronic infection	23843939	Coppola, N., Potenza, N., Pisaturo, M., Mosca, N., Tonziello, G., Signoriello, G., Messina, V., Sagnelli, C., Russo, A., and Sagnelli, E. (2013). Liver microRNA hsa-miR-125a-5p in HBV chronic infection: correlation with HBV replication and disease progression. PLoS One 8, e65336.
	upregulated in esophageal cancer patients with good prognosis compared with patients with poor prognosis	23534712	Zhao, B.S., Liu, S.G., Wang, T.Y., Ji, Y.H., Qi, B., Tao, Y.P., Li, H.C., and Wu, X.N. (2013a). Screening of microRNA in patients with esophageal cancer at same tumor node metastasis stage with different prognoses. Asian Pac J Cancer Prev 14, 139-143.
	upregulated in basal cell carcinoma tissue	22540308	Sand, M., Skrygan, M., Sand, D., Georgas, D., Hahn, S.A., Gambichler, T., Altmeyer, P., and Bechara, F.G. (2012b). Expression of microRNAs in basal cell carcinoma. Br J Dermatol 167, 847-855.
	plasma biomarker for rheumatic arthritis	23874885	Murata, K., Furu, M., Yoshitomi, H., Ishikawa, M., Shibuya, H., Hashimoto, M., Imura, Y., Fujii, T., Ito, H., Mimori, T., and Matsuda, S. (2013). Comprehensive microRNA analysis identifies miR-24 and miR-125a-5p as plasma biomarkers for rheumatoid arthritis. PLoS One 8, e69118.
	downregulated in gastric (intestinal-type) and esophageal (Barrett) cancer tissue and correlates with HER2-status	23618359	Fassan, M., Pizzi, M., Realdon, S., Balistreri, M., Guzzardo, V., Zagonel, V., Castoro, C., Mastracci, L., Farinati, F., Nitti, D., Zaninotto, G., and Rugge, M. (2013). The HER2-miR125a5p/miR125b loop in gastric and esophageal carcinogenesis. Hum Pathol 44, 1804-1810.
	key regulator of brain endothelial tightness and immune cell efflux (cell culture)	23595744	Reijerkerk, A., Lopez-Ramirez, M.A., Van Het Hof, B., Drexhage, J.A., Kamphuis, W.W., Kooij, G., Vos, J.B., Van Der Pouw Kraan, T.C., Van Zonneveld, A.J., Horrevoets, A.J., Prat, A., Romero, I.A., and De Vries, H.E. (2013). MicroRNAs regulate human brain endothelial cell-barrier function in inflammation: implications for multiple sclerosis. J Neurosci 33, 6857-6863.
	downregulated in blood of breast cancer patients	23372341	Liu, J., Mao, Q., Liu, Y., Hao, X., Zhang, S., and Zhang, J. (2013a). Analysis of miR-205 and miR-155 expression in the blood of breast cancer patients. Chin J Cancer Res 25, 46-54.
	downregulated in verrucous carcinoma of the head and neck	22690848	Odar, K., Bostjancic, E., Gale, N., Glavac, D., and Zidar, N. (2012). Differential expression of microRNAs miR-21, miR-31, miR-203, miR-125a-5p and miR-125b and proteins PTEN and p63 in verrucous carcinoma of the head and neck. Histopathology 61, 257-265.
	downregulated in lung squamous-cell carcinoma and adenocarcinoma subtypes	22618509	Zhang, Y.K., Zhu, W.Y., He, J.Y., Chen, D.D., Huang, Y.Y., Le, H.B., and Liu, X.G. (2012b). miRNAs expression profiling to distinguish lung squamous-cell carcinoma from adenocarcinoma subtypes. J Cancer Res Clin Oncol 138, 1641-1650.
	hyperlipidemia	20841499	Rink, C., and Khanna, S. (2011). MicroRNA in ischemic stroke etiology and pathology. Physiol Genomics 43, 521-528.
	upregulated in lung squamous cell carcinoma compared to controls	20620595	Yang, Y., Li, X., Yang, Q., Wang, X., Zhou, Y., Jiang, T., Ma, Q., and Wang, Y.J. (2010). The role of microRNA in human lung squamous cell carcinoma. Cancer Genet Cytogenet 200, 127-133.
	downregulated in 33% of lung cancer tissue	19702827	Wang, G., Mao, W., Zheng, S., and Ye, J. (2009). Epidermal growth factor receptor-regulated miR-125a-5p--a metastatic inhibitor of lung cancer. FEBS J 276, 5571-5578.
hsa-miR-125b	downregulated in verrucous carcinoma of the head and neck	22690848	Odar, K., Bostjancic, E., Gale, N., Glavac, D., and Zidar, N. (2012). Differential expression of microRNAs miR-21, miR-31, miR-203, miR-125a-5p and miR-125b and proteins PTEN and p63 in verrucous carcinoma of the head and neck. Histopathology 61, 257-265.
	proinflammatory miR	20841499	Rink, C., and Khanna, S. (2011). MicroRNA in ischemic stroke etiology and pathology. Physiol Genomics 43, 521-528.
	decreased expression related to a chromosomal loss in cervical cancer	22330141	Wilting, S.M., Snijders, P.J., Verlaat, W., Jaspers, A., Van De Wiel, M.A., Van Wieringen, W.N., Meijer, G.A., Kenter, G.G., Yi, Y., Le Sage, C., Agami, R., Meijer, C.J., and Steenbergen, R.D. (2013). Altered microRNA expression associated with chromosomal changes contributes to cervical carcinogenesis. Oncogene 32, 106-116.
	downregulated in prostate carcinoma	19676045	Schaefer, A., Jung, M., Mollenkopf, H.J., Wagner, I., Stephan, C., Jentzmik, F., Miller, K., Lein, M., Kristiansen, G., and Jung, K. (2010). Diagnostic and prognostic implications of microRNA profiling in prostate carcinoma. Int J Cancer 126, 1166-1176.
		23503652	Giangreco, A.A., Vaishnav, A., Wagner, D., Finelli, A., Fleshner, N., Van Der Kwast, T., Vieth, R., and Nonn, L. (2013). Tumor suppressor microRNAs, miR-100 and -125b, are regulated by 1,25-dihydroxyvitamin D in primary prostate cells and in patient tissue. Cancer Prev Res (Phila) 6, 483-494.
	downregulated in squamous cell carcinoma	20508945	Gao, W., Shen, H., Liu, L., Xu, J., Xu, J., and Shu, Y. (2011). MiR-21 overexpression in human primary squamous cell lung carcinoma is associated with poor patient prognosis. J Cancer Res Clin Oncol 137, 557-566.
	correlated with long survival time of hepatocellular carcinoma patients	18649363	Li, W., Xie, L., He, X., Li, J., Tu, K., Wei, L., Wu, J., Guo, Y., Ma, X., Zhang, P., Pan, Z., Hu, X., Zhao, Y., Xie, H., Jiang, G., Chen, T., Wang, J., Zheng, S., Cheng, J., Wan, D., Yang, S., Li, Y., and Gu, J. (2008). Diagnostic and prognostic implications of microRNAs in human hepatocellular carcinoma. Int J Cancer 123, 1616-1622.
	downregulated in the thoracic aorta in chronic kidney disease rats compared to normal rats	23717629	Chen, N.X., Kiattisunthorn, K., O'neill, K.D., Chen, X., Moorthi, R.N., Gattone, V.H., 2nd, Allen, M.R., and Moe, S.M. (2013c). Decreased microRNA is involved in the vascular remodeling abnormalities in chronic kidney disease (CKD). PLoS One 8, e64558.
	downregulated in gastric (intestinal-type) and esophageal (Barrett) cancer tissue and correlates with HER2-status	23618359	Fassan, M., Pizzi, M., Realdon, S., Balistreri, M., Guzzardo, V., Zagonel, V., Castoro, C., Mastracci, L., Farinati, F., Nitti, D., Zaninotto, G., and Rugge, M. (2013). The HER2-miR125a5p/miR125b loop in gastric and esophageal carcinogenesis. Hum Pathol 44, 1804-1810.
	progrssion related miR in gastric cancer	20022810	Ueda, T., Volinia, S., Okumura, H., Shimizu, M., Taccioli, C., Rossi, S., Alder, H., Liu, C.G., Oue, N., Yasui, W., Yoshida, K., Sasaki, H., Nomura, S., Seto, Y., Kaminishi, M., Calin, G.A., and Croce, C.M. (2010). Relation between microRNA expression and progression and prognosis of gastric cancer: a microRNA expression analysis. Lancet Oncol 11, 136-146.
	associated with chemoresistance and metastasis in breast cancer	23606360	Wang, H.J., Guo, Y.Q., Tan, G., Dong, L., Cheng, L., Li, K.J., Wang, Z.Y., and Luo, H.F. (2013b). miR-125b regulates side population in breast cancer and confers a chemoresistant phenotype. J Cell Biochem 114, 2248-2257.
	downregulated in oral squamous cell carcinoma	23591197	Shiiba, M., Shinozuka, K., Saito, K., Fushimi, K., Kasamatsu, A., Ogawara, K., Uzawa, K., Ito, H., Takiguchi, Y., and Tanzawa, H. (2013). MicroRNA-125b regulates proliferation and radioresistance of oral squamous cell carcinoma. Br J Cancer 108, 1817-1821.
	downregulated in osteoarthitis chondrocytes compared to normal chondrocytes	23406982	Matsukawa, T., Sakai, T., Yonezawa, T., Hiraiwa, H., Hamada, T., Nakashima, M., Ono, Y., Ishizuka, S., Nakahara, H., Lotz, M.K., Asahara, H., and Ishiguro, N. (2013). MicroRNA-125b regulates the expression of aggrecanase-1 (ADAMTS-4) in human osteoarthritic chondrocytes. Arthritis Res Ther 15, R28.
	downregulated in blood of obese patients	23396142	Ortega, F.J., Mercader, J.M., Catalan, V., Moreno-Navarrete, J.M., Pueyo, N., Sabater, M., Gomez-Ambrosi, J., Anglada, R., Fernandez-Formoso, J.A., Ricart, W., Fruhbeck, G., and Fernandez-Real, J.M. (2013). Targeting the circulating microRNA signature of obesity. Clin Chem 59, 781-792.
	down-regulation of miR-125b, mainly in T cells, was negatively correlated with lupus nephritis	23305626	Luo, X., Zhang, L., Li, M., Zhang, W., Leng, X., Zhang, F., Zhao, Y., and Zeng, X. (2013). The role of miR-125b in T lymphocytes in the pathogenesis of systemic lupus erythematosus. Clin Exp Rheumatol 31, 263-271.
	downregulated in gingival tumors and tongue/floor mouth tumors	23230394	Boldrup, L., Coates, P.J., Wahlgren, M., Laurell, G., and Nylander, K. (2012). Subsite-based alterations in miR-21, miR-125b, and miR-203 in squamous cell carcinoma of the oral cavity and correlation to important target proteins. J Carcinog 11, 18.
	serum expression correlated with poor patient survival and tumor progression in non-small cell lung cancer	22983388	Cui, E.H., Li, H.J., Hua, F., Wang, B., Mao, W., Feng, X.R., Li, J.Y., and Wang, X. (2013). Serum microRNA 125b as a diagnostic or prognostic biomarker for advanced NSCLC patients receiving cisplatin-based chemotherapy. Acta Pharmacol Sin 34, 309-313.
	associated with non-small cell ling cancer stage and high expression is associated with poorer prognosis	22806310	Yuxia, M., Zhennan, T., and Wei, Z. (2012). Circulating miR-125b is a novel biomarker for screening non-small-cell lung cancer and predicts poor prognosis. J Cancer Res Clin Oncol 138, 2045-2050.
	downregulated in breast cancer tissue	22898264	Mar-Aguilar, F., Luna-Aguirre, C.M., Moreno-Rocha, J.C., Araiza-Chavez, J., Trevino, V., Rodriguez-Padilla, C., and Resendez-Perez, D. (2013). Differential expression of miR-21, miR-125b and miR-191 in breast cancer tissue. Asia Pac J Clin Oncol 9, 53-59.
	overexpression in brain-metastatic carcinomas derived from colorectal cancer	22740910	Li, Z., Gu, X., Fang, Y., Xiang, J., and Chen, Z. (2012). microRNA expression profiles in human colorectal cancers with brain metastases. Oncol Lett 3, 346-350.
	decreased in urin of urothelial cancer patients	22630336	Snowdon, J., Boag, S., Feilotter, H., Izard, J., and Siemens, D.R. (2012). A pilot study of urinary microRNA as a biomarker for urothelial cancer. Can Urol Assoc J, 1-5.
	downregulated in laryngeal squamous cell carcinoma	22605671	Cao, P., Zhou, L., Zhang, J., Zheng, F., Wang, H., Ma, D., and Tian, J. (2013). Comprehensive expression profiling of microRNAs in laryngeal squamous cell carcinoma. Head Neck 35, 720-728.
	downregulated in endometrioid endometrial cancer	22460089	Shang, C., Lu, Y.M., and Meng, L.R. (2012). MicroRNA-125b down-regulation mediates endometrial cancer invasion by targeting ERBB2. Med Sci Monit 18, BR149-155.
	downregulated in advanced stage small cell carcinoma of the cervix and associated with lymph node metastasis as well as reduced survival	22438992	Huang, L., Lin, J.X., Yu, Y.H., Zhang, M.Y., Wang, H.Y., and Zheng, M. (2012c). Downregulation of six microRNAs is associated with advanced stage, lymph node metastasis and poor prognosis in small cell carcinoma of the cervix. PLoS One 7, e33762.
	upregulated in Alzheimer's disease brain tissue (AD affected tissue)	22302353	Lukiw, W.J., and Alexandrov, P.N. (2012). Regulation of complement factor H (CFH) by multiple miRNAs in Alzheimer's disease (AD) brain. Mol Neurobiol 46, 11-19.
	targets Huntingtin gene	22048026	Sinha, M., Ghose, J., and Bhattarcharyya, N.P. (2011). Micro RNA -214,-150,-146a and-125b target Huntingtin gene. RNA Biol 8, 1005-1021.
	overexpressed in thyroid cancer (malignant samples of follicular origin, Hurthle cell carcinoma, follicular carcinoma)	22006248	Vriens, M.R., Weng, J., Suh, I., Huynh, N., Guerrero, M.A., Shen, W.T., Duh, Q.Y., Clark, O.H., and Kebebew, E. (2012). MicroRNA expression profiling is a potential diagnostic tool for thyroid cancer. Cancer 118, 3426-3432.
	downregulated in oral lichen planus	21943223	Danielsson, K., Wahlin, Y.B., Gu, X., Boldrup, L., and Nylander, K. (2012). Altered expression of miR-21, miR-125b, and miR-203 indicates a role for these microRNAs in oral lichen planus. J Oral Pathol Med 41, 90-95.
	upregulated in Hailey–Hailey disease skin compared to normal skin	21913998	Manca, S., Magrelli, A., Cialfi, S., Lefort, K., Ambra, R., Alimandi, M., Biolcati, G., Uccelletti, D., Palleschi, C., Screpanti, I., Candi, E., Melino, G., Salvatore, M., Taruscio, D., and Talora, C. (2011). Oxidative stress activation of miR-125b is part of the molecular switch for Hailey-Hailey disease manifestation. Exp Dermatol 20, 932-937.
	contributes to leukemogenesis and increases drug resistance in pediatric acute promyelocytic leukemia	21880154	Zhang, H., Luo, X.Q., Feng, D.D., Zhang, X.J., Wu, J., Zheng, Y.S., Chen, X., Xu, L., and Chen, Y.Q. (2011a). Upregulation of microRNA-125b contributes to leukemogenesis and increases drug resistance in pediatric acute promyelocytic leukemia. Mol Cancer 10, 108.
	downregulated in psoriasis	21412257	Xu, N., Brodin, P., Wei, T., Meisgen, F., Eidsmo, L., Nagy, N., Kemeny, L., Stahle, M., Sonkoly, E., and Pivarcsi, A. (2011). MiR-125b, a microRNA downregulated in psoriasis, modulates keratinocyte proliferation by targeting FGFR2. J Invest Dermatol 131, 1521-1529.
	high expression in human colorectal cancer tissue is associated with greater incidence of advanced tumor size and tumor invasion	21399871	Nishida, N., Yokobori, T., Mimori, K., Sudo, T., Tanaka, F., Shibata, K., Ishii, H., Doki, Y., Kuwano, H., and Mori, M. (2011). MicroRNA miR-125b is a prognostic marker in human colorectal cancer. Int J Oncol 38, 1437-1443.
	causes leukemia in mice	21118985	Bousquet, M., Harris, M.H., Zhou, B., and Lodish, H.F. (2010). MicroRNA miR-125b causes leukemia. Proc Natl Acad Sci U S A 107, 21558-21563.
	downregulated in sputum of chronic obstructive pulmonary disease patients compared to controls	21037022	Van Pottelberge, G.R., Mestdagh, P., Bracke, K.R., Thas, O., Van Durme, Y.M., Joos, G.F., Vandesompele, J., and Brusselle, G.G. (2011). MicroRNA expression in induced sputum of smokers and patients with chronic obstructive pulmonary disease. Am J Respir Crit Care Med 183, 898-906.
	downregulated im peripheral blood mononclear cells of ischemic cardiomyopathy patients	20484156	Voellenkle, C., Van Rooij, J., Cappuzzello, C., Greco, S., Arcelli, D., Di Vito, L., Melillo, G., Rigolini, R., Costa, E., Crea, F., Capogrossi, M.C., Napolitano, M., and Martelli, F. (2010). MicroRNA signatures in peripheral blood mononuclear cells of chronic heart failure patients. Physiol Genomics 42, 420-426.
	downregulated in head and neck squamous cell carcinoma tissue	20145181	Hui, A.B., Lenarduzzi, M., Krushel, T., Waldron, L., Pintilie, M., Shi, W., Perez-Ordonez, B., Jurisica, I., O'sullivan, B., Waldron, J., Gullane, P., Cummings, B., and Liu, F.F. (2010). Comprehensive MicroRNA profiling for head and neck squamous cell carcinomas. Clin Cancer Res 16, 1129-1139.
	involved in different protein exprssion in Down syndrome as miR-125b-2 is located on chromosome 21	19897480	Kuhn, D.E., Nuovo, G.J., Terry, A.V., Jr., Martin, M.M., Malana, G.E., Sansom, S.E., Pleister, A.P., Beck, W.D., Head, E., Feldman, D.S., and Elton, T.S. (2010). Chromosome 21-derived microRNAs provide an etiological basis for aberrant protein expression in human Down syndrome brains. J Biol Chem 285, 1529-1543.
		18387358	Kuhn, D.E., Nuovo, G.J., Martin, M.M., Malana, G.E., Pleister, A.P., Jiang, J., Schmittgen, T.D., Terry, A.V., Jr., Gardiner, K., Head, E., Feldman, D.S., and Elton, T.S. (2008). Human chromosome 21-derived miRNAs are overexpressed in down syndrome brains and hearts. Biochem Biophys Res Commun 370, 473-477.
	downregulated in bladder cancer tissue	19378336	Ichimi, T., Enokida, H., Okuno, Y., Kunimoto, R., Chiyomaru, T., Kawamoto, K., Kawahara, K., Toki, K., Kawakami, K., Nishiyama, K., Tsujimoto, G., Nakagawa, M., and Seki, N. (2009). Identification of novel microRNA targets based on microRNA signatures in bladder cancer. Int J Cancer 125, 345-352.
	upregulated in endometriosis	19074548	Ohlsson Teague, E.M., Van Der Hoek, K.H., Van Der Hoek, M.B., Perry, N., Wagaarachchi, P., Robertson, S.A., Print, C.G., and Hull, L.M. (2009). MicroRNA-regulated pathways associated with endometriosis. Mol Endocrinol 23, 265-275.
	high expression of hsa-miR-125bwas correlated with good survival of hepatocellular carcinoma patients	18649363	Li, W., Xie, L., He, X., Li, J., Tu, K., Wei, L., Wu, J., Guo, Y., Ma, X., Zhang, P., Pan, Z., Hu, X., Zhao, Y., Xie, H., Jiang, G., Chen, T., Wang, J., Zheng, S., Cheng, J., Wan, D., Yang, S., Li, Y., and Gu, J. (2008). Diagnostic and prognostic implications of microRNAs in human hepatocellular carcinoma. Int J Cancer 123, 1616-1622.
	downregulated in serous ovarian carcinoma	18451233	Nam, E.J., Yoon, H., Kim, S.W., Kim, H., Kim, Y.T., Kim, J.H., Kim, J.W., and Kim, S. (2008). MicroRNA expression profiles in serous ovarian carcinoma. Clin Cancer Res 14, 2690-2695.
	upregulated in squamos cell carcinoma	18451220	Wong, T.S., Liu, X.B., Wong, B.Y., Ng, R.W., Yuen, A.P., and Wei, W.I. (2008). Mature miR-184 as Potential Oncogenic microRNA of Squamous Cell Carcinoma of Tongue. Clin Cancer Res 14, 2588-2592.
	downregulated in anaplastic carcinomas	17563749	Visone, R., Pallante, P., Vecchione, A., Cirombella, R., Ferracin, M., Ferraro, A., Volinia, S., Coluzzi, S., Leone, V., Borbone, E., Liu, C.G., Petrocca, F., Troncone, G., Calin, G.A., Scarpa, A., Colato, C., Tallini, G., Santoro, M., Croce, C.M., and Fusco, A. (2007). Specific microRNAs are downregulated in human thyroid anaplastic carcinomas. Oncogene 26, 7590-7595.
hsa-miR-1321	upregulated in gastric cancer	23124995	Shah, A.A., Leidinger, P., Backes, C., Keller, A., Karpinski, P., Sasiadek, M.M., Blin, N., and Meese, E. (2013). A set of specific miRNAs is connected with murine and human gastric cancer. Genes Chromosomes Cancer 52, 237-249.
hsa-miR-298	upregulated in prostate tumor tissue	22052531	Selth, L.A., Townley, S., Gillis, J.L., Ochnik, A.M., Murti, K., Macfarlane, R.J., Chi, K.N., Marshall, V.R., Tilley, W.D., and Butler, L.M. (2012). Discovery of circulating microRNAs associated with human prostate cancer using a mouse model of disease. Int J Cancer 131, 652-661.
	upregulated in brain and blood samples after brain injury (ischemic stroke, intracerebral hemorrhage, and kainate seizures)	19724284	Liu, D.Z., Tian, Y., Ander, B.P., Xu, H., Stamova, B.S., Zhan, X., Turner, R.J., Jickling, G., and Sharp, F.R. (2010a). Brain and blood microRNA expression profiling of ischemic stroke, intracerebral hemorrhage, and kainate seizures. J Cereb Blood Flow Metab 30, 92-101.
hsa-miR-3155	downregulated in peripheral blood of lung cancer patients	22027949	Keller, A., Backes, C., Leidinger, P., Kefer, N., Boisguerin, V., Barbacioru, C., Vogel, B., Matzas, M., Huwer, H., Katus, H.A., Stahler, C., Meder, B., and Meese, E. (2011a). Next-generation sequencing identifies novel microRNAs in peripheral blood of lung cancer patients. Mol Biosyst 7, 3187-3199.
hsa-miR-4270	no known disease association
hsa-miR-491-5p
hsa-miR-525-3p	upregulated in Hepatitis B virus associated hepatocellular carcinoma	23082062	Wang, W., Zhao, L.J., Tan, Y.X., Ren, H., and Qi, Z.T. (2012j). Identification of deregulated miRNAs and their targets in hepatitis B virus-associated hepatocellular carcinoma. World J Gastroenterol 18, 5442-5453.
	upregulated in hepatocellular cancer	22362728	Wang, W., Zhao, L.J., Tan, Y.X., Ren, H., and Qi, Z.T. (2012k). MiR-138 induces cell cycle arrest by targeting cyclin D3 in hepatocellular carcinoma. Carcinogenesis 33, 1113-1120.
hsa-miR-541	type 1 diabetes genetic variant in putative promotor region of miR-541	23304544	Han, B., Shi, X., Peng, Q., and Gao, W. (2012a). Study on Genetic Variance of miR-541 in Type 1 Diabetes. ISRN Endocrinol 2012, 630861.
	higher expression of miR-541 in von Hippel-Lindau disease compared to sporadic benign pheochromocytomas	20818339	Tombol, Z., Eder, K., Kovacs, A., Szabo, P.M., Kulka, J., Liko, I., Zalatnai, A., Racz, G., Toth, M., Patocs, A., Falus, A., Racz, K., and Igaz, P. (2010). MicroRNA expression profiling in benign (sporadic and hereditary) and recurring adrenal pheochromocytomas. Mod Pathol 23, 1583-1595.
hsa-miR-658
hsa-miR-920
hsa-miR-92a-2*
hsa-miR-654-5p	no known disease association
hsa-miR-663	upregulated in cutaneous malignant melanoma	23111773	Sand, M., Skrygan, M., Sand, D., Georgas, D., Gambichler, T., Hahn, S.A., Altmeyer, P., and Bechara, F.G. (2013). Comparative microarray analysis of microRNA expression profiles in primary cutaneous malignant melanoma, cutaneous malignant melanoma metastases, and benign melanocytic nevi. Cell Tissue Res 351, 85-98.
	downrewnregulated in renal cortex of hypertensive kidneys	22042811	Marques, F.Z., Campain, A.E., Tomaszewski, M., Zukowska-Szczechowska, E., Yang, Y.H., Charchar, F.J., and Morris, B.J. (2011). Gene expression profiling reveals renin mRNA overexpression in human hypertensive kidneys and a role for microRNAs. Hypertension 58, 1093-1098.
	upregulated by oscillatory shear stress plays a role in inflammatory response of endothelial cells (cell cilture study)	21378144	Ni, C.W., Qiu, H., and Jo, H. (2011). MicroRNA-663 upregulated by oscillatory shear stress plays a role in inflammatory response of endothelial cells. Am J Physiol Heart Circ Physiol 300, H1762-1769.
	downregulated in renal biopsies of lupus nephritis patients	18998140	Dai, Y., Sui, W., Lan, H., Yan, Q., Huang, H., and Huang, Y. (2009). Comprehensive analysis of microRNA expression patterns in renal biopsies of lupus nephritis patients. Rheumatol Int 29, 749-754.
		20485490	Te, J.L., Dozmorov, I.M., Guthridge, J.M., Nguyen, K.L., Cavett, J.W., Kelly, J.A., Bruner, G.R., Harley, J.B., and Ojwang, J.O. (2010). Identification of unique microRNA signature associated with lupus nephritis. PLoS One 5, e10344.
	upregulated in denatured dermis compared to normal skin in deep burn patients	22360957	Liang, P., Lv, C., Jiang, B., Long, X., Zhang, P., Zhang, M., Xie, T., and Huang, X. (2012). MicroRNA profiling in denatured dermis of deep burn patients. Burns 38, 534-540.
hsa-miR-675	upregulated in glucocorticoid-responsive eosinophilic esophagitis (EoE) patients compared with healthy control subjects, patients with EoE, or patients with chronic esophagitis	22391115	Lu, T.X., Sherrill, J.D., Wen, T., Plassard, A.J., Besse, J.A., Abonia, J.P., Franciosi, J.P., Putnam, P.E., Eby, M., Martin, L.J., Aronow, B.J., and Rothenberg, M.E. (2012b). MicroRNA signature in patients with eosinophilic esophagitis, reversibility with glucocorticoids, and assessment as disease biomarkers. J Allergy Clin Immunol 129, 1064-1075 e1069.
	dysregulated in begnin and malignant adrenocortical tumors	21471143	Schmitz, K.J., Helwig, J., Bertram, S., Sheu, S.Y., Suttorp, A.C., Seggewiss, J., Willscher, E., Walz, M.K., Worm, K., and Schmid, K.W. (2011). Differential expression of microRNA-675, microRNA-139-3p and microRNA-335 in benign and malignant adrenocortical tumours. J Clin Pathol 64, 529-535.
	upregulated in Alpha-fetoprotein-secreting hepatocellular carcinomas	23864307	Hernandez, J.M., Elahi, A., Clark, C.W., Wang, J., Humphries, L.A., Centeno, B., Bloom, G., Fuchs, B.C., Yeatman, T., and Shibata, D. (2013). miR-675 Mediates Downregulation of Twist1 and Rb in AFP-Secreting Hepatocellular Carcinoma. Ann Surg Oncol 20 Suppl 3, 625-635.
	high expression together with miR-212 compined with low expression of miR-148a, miR-187, and let-7g predicted short overall survival independent from any other factors	22851141	Schultz, N.A., Andersen, K.K., Roslind, A., Willenbrock, H., Wojdemann, M., and Johansen, J.S. (2012a). Prognostic microRNAs in cancer tissue from patients operated for pancreatic cancer--five microRNAs in a prognostic index. World J Surg 36, 2699-2707.
	downregulation in malignantly transformed oral leukoplakia	22719913	Xiao, W., Bao, Z.X., Zhang, C.Y., Zhang, X.Y., Shi, L.J., Zhou, Z.T., and Jiang, W.W. (2012). Upregulation of miR-31* is negatively associated with recurrent/newly formed oral leukoplakia. PLoS One 7, e38648.
hsa-miR-7	upregulated in mucosa of alergic rhinitis patients	22185732	Shaoqing, Y., Ruxin, Z., Guojun, L., Zhiqiang, Y., Hua, H., Shudong, Y., and Jie, Z. (2011). Microarray analysis of differentially expressed microRNAs in allergic rhinitis. Am J Rhinol Allergy 25, e242-246.
	inhibits melanoma cell migration and invasion (cell culture study)	23206698	Giles, K.M., Brown, R.A., Epis, M.R., Kalinowski, F.C., and Leedman, P.J. (2013). miRNA-7-5p inhibits melanoma cell migration and invasion. Biochem Biophys Res Commun 430, 706-710.
	downregulated in the skin and sera of patients with dermatomyositis	23007163	Oshikawa, Y., Jinnin, M., Makino, T., Kajihara, I., Makino, K., Honda, N., Nakayama, W., Inoue, K., Fukushima, S., and Ihn, H. (2013). Decreased miR-7 expression in the skin and sera of patients with dermatomyositis. Acta Derm Venereol 93, 273-276.
	downregulated in localized scleroderma skin and keloid tissue compared to normal skin	22965811	Etoh, M., Jinnin, M., Makino, K., Yamane, K., Nakayama, W., Aoi, J., Honda, N., Kajihara, I., Makino, T., Fukushima, S., and Ihn, H. (2013). microRNA-7 down-regulation mediates excessive collagen expression in localized scleroderma. Arch Dermatol Res 305, 9-15.
	downregulated in gastric cancer metastasis compared with primary gastric cancer and normal gastric tissue (overexpression inhibits gastric cancer metastasis)	22614005	Zhao, X., Dou, W., He, L., Liang, S., Tie, J., Liu, C., Li, T., Lu, Y., Mo, P., Shi, Y., Wu, K., Nie, Y., and Fan, D. (2013c). MicroRNA-7 functions as an anti-metastatic microRNA in gastric cancer by targeting insulin-like growth factor-1 receptor. Oncogene 32, 1363-1372.
	marker for thyroid fine-needle aspiration biopsy to distinguish between begnin and malignant	22304369	Kitano, M., Rahbari, R., Patterson, E.E., Steinberg, S.M., Prasad, N.B., Wang, Y., Zeiger, M.A., and Kebebew, E. (2012). Evaluation of candidate diagnostic microRNAs in thyroid fine-needle aspiration biopsy samples. Thyroid 22, 285-291.
	inhibitis tumor grwoth and metastasis in hepatocellular carcinoma (cell culture)	22234835	Fang, Y., Xue, J.L., Shen, Q., Chen, J., and Tian, L. (2012). MicroRNA-7 inhibits tumor growth and metastasis by targeting the phosphoinositide 3-kinase/Akt pathway in hepatocellular carcinoma. Hepatology 55, 1852-1862.
	upregulated in Renal cell carcinoma tissue	21253009	Zhou, L., Chen, J., Li, Z., Li, X., Hu, X., Huang, Y., Zhao, X., Liang, C., Wang, Y., Sun, L., Shi, M., Xu, X., Shen, F., Chen, M., Han, Z., Peng, Z., Zhai, Q., Chen, J., Zhang, Z., Yang, R., Ye, J., Guan, Z., Yang, H., Gui, Y., Wang, J., Cai, Z., and Zhang, X. (2010). Integrated profiling of microRNAs and mRNAs: microRNAs located on Xq27.3 associate with clear cell renal cell carcinoma. PLoS One…
		23793934	Yu, Z., Ni, L., Chen, D., Zhang, Q., Su, Z., Wang, Y., Yu, W., Wu, X., Ye, J., Yang, S., Lai, Y., and Li, X. (2013). Identification of miR-7 as an oncogene in renal cell carcinoma. J Mol Histol 44, 669-677.
	increased expression in the stool of patients with colon cancer	23741026	Ahmed, F.E., Ahmed, N.C., Vos, P.W., Bonnerup, C., Atkins, J.N., Casey, M., Nuovo, G.J., Naziri, W., Wiley, J.E., Mota, H., and Allison, R.R. (2013). Diagnostic microRNA markers to screen for sporadic human colon cancer in stool: I. Proof of principle. Cancer Genomics Proteomics 10, 93-113.
	upregulated in Esophageal Squamous Cell Carcinoma tissue in Chinese patients	23516093	Fu, H.L., Wu De, P., Wang, X.F., Wang, J.G., Jiao, F., Song, L.L., Xie, H., Wen, X.Y., Shan, H.S., Du, Y.X., and Zhao, Y.P. (2013). Altered miRNA expression is associated with differentiation, invasion, and metastasis of esophageal squamous cell carcinoma (ESCC) in patients from Huaian, China. Cell Biochem Biophys 67, 657-668.
	diagnostic marker in plasma of colorectal cancer patients	23456911	Wang, S., Xiang, J., Li, Z., Lu, S., Hu, J., Gao, X., Yu, L., Wang, L., Wang, J., Wu, Y., Chen, Z., and Zhu, H. (2013e). A plasma microRNA panel for early detection of colorectal cancer. Int J Cancer.
	plays a role in Parkinsons disease	19628698	Junn, E., Lee, K.W., Jeong, B.S., Chan, T.W., Im, J.Y., and Mouradian, M.M. (2009). Repression of alpha-synuclein expression and toxicity by microRNA-7. Proc Natl Acad Sci U S A 106, 13052-13057.
		23316214	Wong, G., and Nass, R. (2012). miRNAs and their putative roles in the development and progression of Parkinson's disease. Front Genet 3, 315.
	upregulated in serum of chronic obstructive pulmonary disease patients	22686440	Akbas, F., Coskunpinar, E., Aynaci, E., Oltulu, Y.M., and Yildiz, P. (2012). Analysis of serum micro-RNAs as potential biomarker in chronic obstructive pulmonary disease. Exp Lung Res 38, 286-294.
	downregulated in glioblastoma multiforme	21912681	Skalsky, R.L., and Cullen, B.R. (2011). Reduced expression of brain-enriched microRNAs in glioblastomas permits targeted regulation of a cell death gene. PLoS One 6, e24248.
	downregulated in schwannomas functions as a tumor suppressor	21156648	Saydam, O., Senol, O., Wurdinger, T., Mizrak, A., Ozdener, G.B., Stemmer-Rachamimov, A.O., Yi, M., Stephens, R.M., Krichevsky, A.M., Saydam, N., Brenner, G.J., and Breakefield, X.O. (2011). miRNA-7 attenuation in Schwannoma tumors stimulates growth by upregulating three oncogenic signaling pathways. Cancer Res 71, 852-861.
		21454924	Erkan, E.P., Breakefield, X.O., and Saydam, O. (2011). miRNA signature of schwannomas: possible role(s) of "tumor suppressor" miRNAs in benign tumors. Oncotarget 2, 265-270.
	dysregulated im Malignant pleural mesothelioma	21358347	Balatti, V., Maniero, S., Ferracin, M., Veronese, A., Negrini, M., Ferrocci, G., Martini, F., and Tognon, M.G. (2011). MicroRNAs dysregulation in human malignant pleural mesothelioma. J Thorac Oncol 6, 844-851.
	correlate with invasiveness or outcome in various human malignancies were associated with tumor recurrence in patients with resected stage I non-small cell lung cancer	20975375	Duncavage, E., Goodgame, B., Sezhiyan, A., Govindan, R., and Pfeifer, J. (2010). Use of microRNA expression levels to predict outcomes in resected stage I non-small cell lung cancer. J Thorac Oncol 5, 1755-1763.
	associated with aggressivness of estrogen-receptor positive and lymph node negative breast cancer patients	18755890	Foekens, J.A., Sieuwerts, A.M., Smid, M., Look, M.P., De Weerd, V., Boersma, A.W., Klijn, J.G., Wiemer, E.A., and Martens, J.W. (2008). Four miRNAs associated with aggressiveness of lymph node-negative, estrogen receptor-positive human breast cancer. Proc Natl Acad Sci U S A 105, 13021-13026.
	associated with coronary artery disease	12902549	Archacki, S.R., Angheloiu, G., Tian, X.L., Tan, F.L., Dipaola, N., Shen, G.Q., Moravec, C., Ellis, S., Topol, E.J., and Wang, Q. (2003). Identification of new genes differentially expressed in coronary artery disease by expression profiling. Physiol Genomics 15, 65-74.
hsa-miR-760	biomarker in early detection of colorectal cancer	22970209	Wang, Q., Huang, Z., Ni, S., Xiao, X., Xu, Q., Wang, L., Huang, D., Tan, C., Sheng, W., and Du, X. (2012h). Plasma miR-601 and miR-760 are novel biomarkers for the early detection of colorectal cancer. PLoS One 7, e44398.
hsa-miR-765	upregulated in plasma after traumatic brain injury	20883153	Redell, J.B., Moore, A.N., Ward, N.H., 3rd, Hergenroeder, G.W., and Dash, P.K. (2010). Human traumatic brain injury alters plasma microRNA levels. J Neurotrauma 27, 2147-2156.
	allele variant in neurotrophin-3 receptor 3'UTR in target side of miR-765 may play a role in anxiety disorders	19370765	Muinos-Gimeno, M., Guidi, M., Kagerbauer, B., Martin-Santos, R., Navines, R., Alonso, P., Menchon, J.M., Gratacos, M., Estivill, X., and Espinosa-Parrilla, Y. (2009). Allele variants in functional MicroRNA target sites of the neurotrophin-3 receptor gene (NTRK3) as susceptibility factors for anxiety disorders. Hum Mutat 30, 1062-1071.
hsa-miR-920
hsa-miR-92a-1*	differentially expressed in plasma of secondary progressive multiple sklerosis patients	23494648	Gandhi, R., Healy, B., Gholipour, T., Egorova, S., Musallam, A., Hussain, M.S., Nejad, P., Patel, B., Hei, H., Khoury, S., Quintana, F., Kivisakk, P., Chitnis, T., and Weiner, H.L. (2013). Circulating microRNAs as biomarkers for disease staging in multiple sclerosis. Ann Neurol 73, 729-740.
hsa-miR-92a-2*
