# Supplementary material for: Predicted overlapping microRNA regulators of acetylcholine packaging and degradation in neuroinflammation-related disorders
Source: Front Mol Neurosci. 2014 Feb 10;7:9. doi: 10.3389/fnmol.2014.00009 (PMC3918661; doi:10.3389/fnmol.2014.00009)
Supplement: Supplementary file 6 [file DataSheet6.XLSX]

## Sheet: Sheet1
Supplementary table VI: disease association sorted by disease groups
Brain damage	stroke	hsa-let-7f-2*	S, R	poorly expressed in stroke	Tan, K.S., Armugam, A., Sepramaniam, S., Lim, K.Y., Setyowati, K.D., Wang, C.W., and Jeyaseelan, K. (2009). Expression profile of MicroRNAs in young stroke patients. PLoS One 4, e7689.
		hsa-miR-124-3p	S, R	protects neurons against apoptosis in cerebral ischemic stroke	Sun, Y., Gui, H., Li, Q., Luo, Z.M., Zheng, M.J., Duan, J.L., and Liu, X. (2013). MicroRNA-124 protects neurons against apoptosis in cerebral ischemic stroke. CNS Neurosci Ther 19, 813-819.
		hsa-miR-125b	R, V	proinflammatory miR	Rink, C., and Khanna, S. (2011). MicroRNA in ischemic stroke etiology and pathology. Physiol Genomics 43, 521-528.
		hsa-miR-298	R, V	upregulated in brain and blood samples after brain injury (ischemic stroke, intracerebral hemorrhage, and kainate seizures)	Liu, D.Z., Tian, Y., Ander, B.P., Xu, H., Stamova, B.S., Zhan, X., Turner, R.J., Jickling, G., and Sharp, F.R. (2010a). Brain and blood microRNA expression profiling of ischemic stroke, intracerebral hemorrhage, and kainate seizures. J Cereb Blood Flow Metab 30, 92-101.
		hsa-miR-125a-5p	R, V	hyperlipidemia	Rink, C., and Khanna, S. (2011). MicroRNA in ischemic stroke etiology and pathology. Physiol Genomics 43, 521-528.
	memory dysfunction	hsa-miR-124-3p	S, R	downregulation in hippocampal demyelation and memory dysfunction	Dutta, R., Chomyk, A.M., Chang, A., Ribaudo, M.V., Deckard, S.A., Doud, M.K., Edberg, D.D., Bai, B., Li, M., Baranzini, S.E., Fox, R.J., Staugaitis, S.M., Macklin, W.B., and Trapp, B.D. (2013). Hippocampal demyelination and memory dysfunction are associated with increased levels of the neuronal microRNA miR-124 and reduced AMPA receptors. Ann Neurol 73, 637-645.
		hsa-miR-132	S, R	regulates TMEM106B, the risk gene for frontotemporal dementia	Chen-Plotkin, A.S., Unger, T.L., Gallagher, M.D., Bill, E., Kwong, L.K., Volpicelli-Daley, L., Busch, J.I., Akle, S., Grossman, M., Van Deerlin, V., Trojanowski, J.Q., and Lee, V.M. (2012). TMEM106B, the risk gene for frontotemporal dementia, is regulated by the microRNA-132/212 cluster and affects progranulin pathways. J Neurosci 32, 11213-11227.
	traumatic brain injury	hsa-miR-765	R, V	upregulated in plasma after traumatic brain injury	Redell, J.B., Moore, A.N., Ward, N.H., 3rd, Hergenroeder, G.W., and Dash, P.K. (2010). Human traumatic brain injury alters plasma microRNA levels. J Neurotrauma 27, 2147-2156.
		hsa-miR-132	S, R	reduced expression in cerebellum after blast-induced traumatic brain injury, modulation of cholinergic pathways and inflammatory mediators	Valiyaveettil, M., Alamneh, Y.A., Miller, S.A., Hammamieh, R., Arun, P., Wang, Y., Wei, Y., Oguntayo, S., Long, J.B., and Nambiar, M.P. (2013). Modulation of cholinergic pathways and inflammatory mediators in blast-induced traumatic brain injury. Chem Biol Interact 203, 371-375.
	cerebral infarction	hsa-miR-491-5p	S, B, V	SNP in miR-491-5p binding side in MMP-9 gene 3'UTR associated with increased risk for atherosclerotic cerebral infarction (Chinese population)	Yuan, M., Zhan, Q., Duan, X., Song, B., Zeng, S., Chen, X., Yang, Q., and Xia, J. (2013). A functional polymorphism at miR-491-5p binding site in the 3'-UTR of MMP-9 gene confers increased risk for atherosclerotic cerebral infarction in a Chinese population. Atherosclerosis 226, 447-452.
	ischemia	hsa-miR-124-3p	S, R	protection against focal cerebral ischemia	Doeppner, T.R., Doehring, M., Bretschneider, E., Zechariah, A., Kaltwasser, B., Muller, B., Koch, J.C., Bahr, M., Hermann, D.M., and Michel, U. (2013). MicroRNA-124 protects against focal cerebral ischemia via mechanisms involving Usp14-dependent REST degradation. Acta Neuropathol 126, 251-265.
				protects neurons against apoptosis in cerebral ischemic stroke	Sun, Y., Gui, H., Li, Q., Luo, Z.M., Zheng, M.J., Duan, J.L., and Liu, X. (2013). MicroRNA-124 protects neurons against apoptosis in cerebral ischemic stroke. CNS Neurosci Ther 19, 813-819.
		hsa-miR-132	S, R	downregulation after ischemic preconditioning in mouse cortex	Lusardi, T.A., Farr, C.D., Faulkner, C.L., Pignataro, G., Yang, T., Lan, J., Simon, R.P., and Saugstad, J.A. (2010). Ischemic preconditioning regulates expression of microRNAs and a predicted target, MeCP2, in mouse cortex. J Cereb Blood Flow Metab 30, 744-756.
		hsa-miR-24	S, R	protects myocytes against ischemia/reperfusion-induced apoptosis (mouse model)	Zhu, H., and Fan, G.C. (2012). Role of microRNAs in the reperfused myocardium towards post-infarct remodelling. Cardiovasc Res 94, 284-292.
		hsa-miR-200b	R, B	upregulated early after ischemic preconditioning (mouse model)	Lee, S.T., Chu, K., Jung, K.H., Yoon, H.J., Jeon, D., Kang, K.M., Park, K.H., Bae, E.K., Kim, M., Lee, S.K., and Roh, J.K. (2010). MicroRNAs induced during ischemic preconditioning. Stroke 41, 1646-1651.
		hsa-miR-200c	R, B	upregulated early after ischemic preconditioning (mouse model)	Lee, S.T., Chu, K., Jung, K.H., Yoon, H.J., Jeon, D., Kang, K.M., Park, K.H., Bae, E.K., Kim, M., Lee, S.K., and Roh, J.K. (2010). MicroRNAs induced during ischemic preconditioning. Stroke 41, 1646-1651.
		hsa-miR-429	R, B	upregulated early after ischemic preconditioning (mouse model)	Lee, S.T., Chu, K., Jung, K.H., Yoon, H.J., Jeon, D., Kang, K.M., Park, K.H., Bae, E.K., Kim, M., Lee, S.K., and Roh, J.K. (2010). MicroRNAs induced during ischemic preconditioning. Stroke 41, 1646-1651.
		hsa-miR-298	R, V	upregulated in brain and blood samples after brain injury (ischemic stroke, intracerebral hemorrhage, and kainate seizures)	Liu, D.Z., Tian, Y., Ander, B.P., Xu, H., Stamova, B.S., Zhan, X., Turner, R.J., Jickling, G., and Sharp, F.R. (2010a). Brain and blood microRNA expression profiling of ischemic stroke, intracerebral hemorrhage, and kainate seizures. J Cereb Blood Flow Metab 30, 92-101.
Neurodegenerative diseases	Alzheimer's disease	hsa-let-7f-2*	S, R	upregulated in Alzheimer blood mononuclear cells	Schipper, H.M., Maes, O.C., Chertkow, H.M., and Wang, E. (2007). MicroRNA expression in Alzheimer blood mononuclear cells. Gene Regul Syst Bio 1, 263-274.
		hsa-miR-132	S, R	downregulated in hippocampus of Alzheimer's disease patients	Lau, P., Bossers, K., Janky, R., Salta, E., Frigerio, C.S., Barbash, S., Rothman, R., Sierksma, A.S., Thathiah, A., Greenberg, D., Papadopoulou, A.S., Achsel, T., Ayoubi, T., Soreq, H., Verhaagen, J., Swaab, D.F., Aerts, S., and De Strooper, B. (2013). Alteration of the microRNA network during the progression of Alzheimer's disease. EMBO Mol Med 5, 1613-1634.
				downregulated in temporal cortical areas and CA1 hippocampal neurons of human AD brains	Wong, H.K., Veremeyko, T., Patel, N., Lemere, C.A., Walsh, D.M., Esau, C., Vanderburg, C., and Krichevsky, A.M. (2013). De-repression of FOXO3a death axis by microRNA-132 and -212 causes neuronal apoptosis in Alzheimer's disease. Hum Mol Genet 22, 3077-3092.
		hsa-miR-423-5p	S, R	enriched in white matter of Alzheimer's disease and acts as a hub	Bhattacharyya, M., and Bandyopadhyay, S. (2013). Studying the differential co-expression of microRNAs reveals significant role of white matter in early Alzheimer's progression. Mol Biosyst 9, 457-466.
		hsa-miR-491-5p	S, B, V	downregulated in grey matter in Alzheimers disease	Wang, W.X., Huang, Q., Hu, Y., Stromberg, A.J., and Nelson, P.T. (2011b). Patterns of microRNA expression in normal and early Alzheimer's disease human temporal cortex: white matter versus gray matter. Acta Neuropathol 121, 193-205.
		hsa-miR-129-5p	R, B	enriched in grey matter of Alzheimer's disease patients	Wang, W.X., Huang, Q., Hu, Y., Stromberg, A.J., and Nelson, P.T. (2011b). Patterns of microRNA expression in normal and early Alzheimer's disease human temporal cortex: white matter versus gray matter. Acta Neuropathol 121, 193-205.
		hsa-miR-125b	R, V	upregulated in Alzheimer's disease brain tissue (AD affected tissue)	Lukiw, W.J., and Alexandrov, P.N. (2012). Regulation of complement factor H (CFH) by multiple miRNAs in Alzheimer's disease (AD) brain. Mol Neurobiol 46, 11-19.
		hsa-miR-590-3p	R, B	decreased relative expression in Alzheimer's disease vs. control correlates with negativly with hnRNP-A1mRNA levels	Villa, C., Fenoglio, C., De Riz, M., Clerici, F., Marcone, A., Benussi, L., Ghidoni, R., Gallone, S., Cortini, F., Serpente, M., Cantoni, C., Fumagalli, G., Martinelli Boneschi, F., Cappa, S., Binetti, G., Franceschi, M., Rainero, I., Giordana, M.T., Mariani, C., Bresolin, N., Scarpini, E., and Galimberti, D. (2011). Role of hnRNP-A1 and miR-590-3p in neuronal death: genetics and expression analy…
	Parkinsons disease	hsa-miR-7	R, V	plays a role in Parkinsons disease	Junn, E., Lee, K.W., Jeong, B.S., Chan, T.W., Im, J.Y., and Mouradian, M.M. (2009). Repression of alpha-synuclein expression and toxicity by microRNA-7. Proc Natl Acad Sci U S A 106, 13052-13057.
					Wong, G., and Nass, R. (2012). miRNAs and their putative roles in the development and progression of Parkinson's disease. Front Genet 3, 315.
		hsa-miR-132	S, R	increased in PD rat modell brains (mesencephalon) compared to age matched control rats	Lungu, G., Stoica, G., and Ambrus, A. (2013). MicroRNA profiling and the role of microRNA-132 in neurodegeneration using a rat model. Neurosci Lett 553, 153-158.
Cardiac diseases	heart failure/myocardial infarction/cardiomyopathy	hsa-miR-132	S, R	therapeutic activity of saphenous vein-derived pericyte progenitor cells in mouse mycardial infarction model involves miR-132	Katare, R., Riu, F., Mitchell, K., Gubernator, M., Campagnolo, P., Cui, Y., Fortunato, O., Avolio, E., Cesselli, D., Beltrami, A.P., Angelini, G., Emanueli, C., and Madeddu, P. (2011). Transplantation of human pericyte progenitor cells improves the repair of infarcted heart through activation of an angiogenic program involving micro-RNA-132. Circ Res 109, 894-906.
		hsa-miR-194	S, R	heart failure indicator after Acute Myocardial Infarction	Matsumoto, S., Sakata, Y., Suna, S., Nakatani, D., Usami, M., Hara, M., Kitamura, T., Hamasaki, T., Nanto, S., Kawahara, Y., and Komuro, I. (2013). Circulating p53-responsive microRNAs are predictive indicators of heart failure after acute myocardial infarction. Circ Res 113, 322-326.
		hsa-miR-4329	S, R	downregulated in peripheral blood mononuclear cells from dilated cardiomyopathy patients	Gupta, M.K., Halley, C., Duan, Z.H., Lappe, J., Viterna, J., Jana, S., Augoff, K., Mohan, M.L., Vasudevan, N.T., Na, J., Sossey-Alaoui, K., Liu, X., Liu, C.G., Tang, W.H., and Naga Prasad, S.V. (2013). miRNA-548c: a specific signature in circulating PBMCs from dilated cardiomyopathy patients. J Mol Cell Cardiol 62, 131-141.
		hsa-miR-125b	R, V	downregulated im peripheral blood mononclear cells of ischemic cardiomyopathy patients	Voellenkle, C., Van Rooij, J., Cappuzzello, C., Greco, S., Arcelli, D., Di Vito, L., Melillo, G., Rigolini, R., Costa, E., Crea, F., Capogrossi, M.C., Napolitano, M., and Martelli, F. (2010). MicroRNA signatures in peripheral blood mononuclear cells of chronic heart failure patients. Physiol Genomics 42, 420-426.
		hsa-miR-24	S, R	regulates cardiac fibrosis after myocardial infarction.	Wang, J., Huang, W., Xu, R., Nie, Y., Cao, X., Meng, J., Xu, X., Hu, S., and Zheng, Z. (2012e). MicroRNA-24 regulates cardiac fibrosis after myocardial infarction. J Cell Mol Med 16, 2150-2160.
				two fold increased in heart failure (specimens of dilated cardiomyopathy and ischaemic cardiomyopathy)	Zhang, H.B., Li, R.C., Xu, M., Xu, S.M., Lai, Y.S., Wu, H.D., Xie, X.J., Gao, W., Ye, H., Zhang, Y.Y., Meng, X., and Wang, S.Q. (2013). Ultrastructural uncoupling between T-tubules and sarcoplasmic reticulum in human heart failure. Cardiovasc Res 98, 269-276.
		hsa-miR-423-5p	S, R	upregulated in rat plasma in response to hypertension-induced heart failure	Dickinson, B.A., Semus, H.M., Montgomery, R.L., Stack, C., Latimer, P.A., Lewton, S.M., Lynch, J.M., Hullinger, T.G., Seto, A.G., and Van Rooij, E. (2013). Plasma microRNAs serve as biomarkers of therapeutic efficacy and disease progression in hypertension-induced heart failure. Eur J Heart Fail 15, 650-659.
				potential biomarker for heart failure diagnosis and prognosis	Oliveira-Carvalho, V., Da Silva, M.M., Guimaraes, G.V., Bacal, F., and Bocchi, E.A. (2013). MicroRNAs: new players in heart failure. Mol Biol Rep 40, 2663-2670.
				upregulated in serum of heart failure patients	Goren, Y., Kushnir, M., Zafrir, B., Tabak, S., Lewis, B.S., and Amir, O. (2012). Serum levels of microRNAs in patients with heart failure. Eur J Heart Fail 14, 147-154.
				deregulated in plasma of pancreatic cancer (ductal), ovarian cancer, prostate cancer, other pancreatic tumors and diseases, gastric cancer, sarcoidosis, peridontitis, acute myocardial infarction	Keller, A., Leidinger, P., Bauer, A., Elsharawy, A., Haas, J., Backes, C., Wendschlag, A., Giese, N., Tjaden, C., Ott, K., Werner, J., Hackert, T., Ruprecht, K., Huwer, H., Huebers, J., Jacobs, G., Rosenstiel, P., Dommisch, H., Schaefer, A., Muller-Quernheim, J., Wullich, B., Keck, B., Graf, N., Reichrath, J., Vogel, B., Nebel, A., Jager, S.U., Staehler, P., Amarantos, I., Boisguerin, V., Staehle…
		hsa-miR-920	S, R, V	upregulated in acute myocardial infarction in total peripheral blood	Meder, B., Keller, A., Vogel, B., Haas, J., Sedaghat-Hamedani, F., Kayvanpour, E., Just, S., Borries, A., Rudloff, J., Leidinger, P., Meese, E., Katus, H.A., and Rottbauer, W. (2011). MicroRNA signatures in total peripheral blood as novel biomarkers for acute myocardial infarction. Basic Res Cardiol 106, 13-23.
		hsa-miR-186	R, B	dysregulated in myocardial infarction	Bostjancic, E., Zidar, N., and Glavac, D. (2009). MicroRNA microarray expression profiling in human myocardial infarction. Dis Markers 27, 255-268.
		hsa-miR-149	R, C	downregulated in border zone of myocardial infarct (mouse model)	Van Rooij, E., Sutherland, L.B., Thatcher, J.E., Dimaio, J.M., Naseem, R.H., Marshall, W.S., Hill, J.A., and Olson, E.N. (2008). Dysregulation of microRNAs after myocardial infarction reveals a role of miR-29 in cardiac fibrosis. Proc Natl Acad Sci U S A 105, 13027-13032.
		hsa-miR-199a-5p	R, B	cardioprotective miR	Abdellatif, M. (2011). Cardioprotective microRNAs. Pediatr Cardiol 32, 311-316.
	angina pectoris	hsa-miR-198	S, R	upregulated in blood mononuclear cells of unstable angina pectoris patients	Hoekstra, M., Van Der Lans, C.A., Halvorsen, B., Gullestad, L., Kuiper, J., Aukrust, P., Van Berkel, T.J., and Biessen, E.A. (2010). The peripheral blood mononuclear cell microRNA signature of coronary artery disease. Biochem Biophys Res Commun 394, 792-797.
	coronary artery disease	hsa-miR-7	R, V	associated with coronary artery disease	Archacki, S.R., Angheloiu, G., Tian, X.L., Tan, F.L., Dipaola, N., Shen, G.Q., Moravec, C., Ellis, S., Topol, E.J., and Wang, Q. (2003). Identification of new genes differentially expressed in coronary artery disease by expression profiling. Physiol Genomics 15, 65-74.
		hsa-miR-132	S, R	upregulated by angiotensin II in vascular smooth muscle cells in vivo and and vitro and might modulate processes associated with cardiovascular diseases	Jin, W., Reddy, M.A., Chen, Z., Putta, S., Lanting, L., Kato, M., Park, J.T., Chandra, M., Wang, C., Tangirala, R.K., and Natarajan, R. (2012b). Small RNA sequencing reveals microRNAs that modulate angiotensin II effects in vascular smooth muscle cells. J Biol Chem 287, 15672-15683.
Inflammation and anxiety	ulcerative colitis/Crohn's disease/inflammatory bowel disease	hsa-let-7g	S, R	Upregulated in the inflamed colonic mucosa of patients with active ulcerative colitis	Takagi, T., Naito, Y., Mizushima, K., Hirata, I., Yagi, N., Tomatsuri, N., Ando, T., Oyamada, Y., Isozaki, Y., Hongo, H., Uchiyama, K., Handa, O., Kokura, S., Ichikawa, H., and Yoshikawa, T. (2010). Increased expression of microRNA in the inflamed colonic mucosa of patients with active ulcerative colitis. J Gastroenterol Hepatol 25 Suppl 1, S129-133.
		hsa-miR-132	S, R	modulates cholinergic signaling and inflammation in human inflammatory bowel disease (higher levels in inflammed biopsis)	Maharshak, N., Shenhar-Tsarfaty, S., Aroyo, N., Orpaz, N., Guberman, I., Canaani, J., Halpern, Z., Dotan, I., Berliner, S., and Soreq, H. (2013). MicroRNA-132 modulates cholinergic signaling and inflammation in human inflammatory bowel disease. Inflamm Bowel Dis 19, 1346-1353.
		hsa-miR-491-5p	S, B, V	overexpessed in serum of Crohn's disease and ulcerative colitis patients	Iborra, M., Bernuzzi, F., Correale, C., Vetrano, S., Fiorino, G., Beltran, B., Marabita, F., Locati, M., Spinelli, A., Nos, P., Invernizzi, P., and Danese, S. (2013). Identification of serum and tissue micro-RNA expression profiles in different stages of inflammatory bowel disease. Clin Exp Immunol 173, 250-258.
		hsa-miR-199a-5p	R, B	overexpressed in blood of Crohn's disease and ulcerative colitis patients	Paraskevi, A., Theodoropoulos, G., Papaconstantinou, I., Mantzaris, G., Nikiteas, N., and Gazouli, M. (2012). Circulating MicroRNA in inflammatory bowel disease. J Crohns Colitis 6, 900-904.
		hsa-miR-200c	R, B	overexpressed in blood of Crohn's disease and ulcerative colitis patients	Paraskevi, A., Theodoropoulos, G., Papaconstantinou, I., Mantzaris, G., Nikiteas, N., and Gazouli, M. (2012). Circulating MicroRNA in inflammatory bowel disease. J Crohns Colitis 6, 900-904.
		hsa-miR-200b	R, B	overexpressed in serum of Crohn's disease patients with fibrosis	Chen, Y., Ge, W., Xu, L., Qu, C., Zhu, M., Zhang, W., and Xiao, Y. (2012). miR-200b is involved in intestinal fibrosis of Crohn's disease. Int J Mol Med 29, 601-606.
		hsa-miR-24	S, R	key modulator of liver tumorigenesis and inflammation	Gougelet, A., and Colnot, S. (2013). MicroRNA-feedback loop as a key modulator of liver tumorigenesis and inflammation. World J Gastroenterol 19, 440-444.
		hsa-miR-132	S, R	suppresses autoimmune encephalomyelitis in mice by inducing cholinergic anti-inflammation	Hanieh, H., and Alzahrani, A. (2013). MicroRNA-132 suppresses autoimmune encephalomyelitis by inducing cholinergic anti-inflammation: a new Ahr-based exploration. Eur J Immunol 43, 2771-2782.
				potentiates cholinergic anti-inflammatory signaling by targeting acetylcholinesterase	Hanieh, H., and Alzahrani, A. (2013). MicroRNA-132 suppresses autoimmune encephalomyelitis by inducing cholinergic anti-inflammation: a new Ahr-based exploration. Eur J Immunol 43, 2771-2782.
		hsa-miR-125b	R, V	proinflammatory miR	Rink, C., and Khanna, S. (2011). MicroRNA in ischemic stroke etiology and pathology. Physiol Genomics 43, 521-528.
		hsa-miR-663	R, V	upregulated by oscillatory shear stress plays a role in inflammatory response of endothelial cells (cell cilture study)	Ni, C.W., Qiu, H., and Jo, H. (2011). MicroRNA-663 upregulated by oscillatory shear stress plays a role in inflammatory response of endothelial cells. Am J Physiol Heart Circ Physiol 300, H1762-1769.
	anxiety	hsa-miR-765	R, V	allele variant in neurotrophin-3 receptor 3'UTR in target side of miR-765 may play a role in anxiety disorders	Muinos-Gimeno, M., Guidi, M., Kagerbauer, B., Martin-Santos, R., Navines, R., Alonso, P., Menchon, J.M., Gratacos, M., Estivill, X., and Espinosa-Parrilla, Y. (2009). Allele variants in functional MicroRNA target sites of the neurotrophin-3 receptor gene (NTRK3) as susceptibility factors for anxiety disorders. Hum Mutat 30, 1062-1071.
		hsa-miR-132	S, R	increased hippocampal levels of miR-132 in three different stress mouse models (predator scent-induced anxiety, footshock stress)	Shaltiel, G., Hanan, M., Wolf, Y., Barbash, S., Kovalev, E., Shoham, S., and Soreq, H. (2013). Hippocampal microRNA-132 mediates stress-inducible cognitive deficits through its acetylcholinesterase target. Brain Struct Funct 218, 59-72.
	alergic rhinitis	hsa-miR-7	R, V	upregulated in mucosa of alergic rhinitis patients	Shaoqing, Y., Ruxin, Z., Guojun, L., Zhiqiang, Y., Hua, H., Shudong, Y., and Jie, Z. (2011). Microarray analysis of differentially expressed microRNAs in allergic rhinitis. Am J Rhinol Allergy 25, e242-246.
	esophagitis	hsa-miR-675	R, V	upregulated in glucocorticoid-responsive eosinophilic esophagitis (EoE) patients compared with healthy control subjects, patients with EoE, or patients with chronic esophagitis	Lu, T.X., Sherrill, J.D., Wen, T., Plassard, A.J., Besse, J.A., Abonia, J.P., Franciosi, J.P., Putnam, P.E., Eby, M., Martin, L.J., Aronow, B.J., and Rothenberg, M.E. (2012b). MicroRNA signature in patients with eosinophilic esophagitis, reversibility with glucocorticoids, and assessment as disease biomarkers. J Allergy Clin Immunol 129, 1064-1075 e1069.
	psoriasis	hsa-miR-125b	R, V	downregulated in psoriasis	Xu, N., Brodin, P., Wei, T., Meisgen, F., Eidsmo, L., Nagy, N., Kemeny, L., Stahle, M., Sonkoly, E., and Pivarcsi, A. (2011). MiR-125b, a microRNA downregulated in psoriasis, modulates keratinocyte proliferation by targeting FGFR2. J Invest Dermatol 131, 1521-1529.
		hsa-miR-423-3p	S, R	downregulated in psoriatic uninvolved and psoriatic lesion skin compared to normal skin	Lerman, G., Avivi, C., Mardoukh, C., Barzilai, A., Tessone, A., Gradus, B., Pavlotsky, F., Barshack, I., Polak-Charcon, S., Orenstein, A., Hornstein, E., Sidi, Y., and Avni, D. (2011). MiRNA expression in psoriatic skin: reciprocal regulation of hsa-miR-99a and IGF-1R. PLoS One 6, e20916.
		hsa-miR-186	R, B	downregulated in psoriatic uninvolved compared to normal skin	Lerman, G., Avivi, C., Mardoukh, C., Barzilai, A., Tessone, A., Gradus, B., Pavlotsky, F., Barshack, I., Polak-Charcon, S., Orenstein, A., Hornstein, E., Sidi, Y., and Avni, D. (2011). MiRNA expression in psoriatic skin: reciprocal regulation of hsa-miR-99a and IGF-1R. PLoS One 6, e20916.
	skin abnormalitis	hsa-miR-125b	R, V	downregulated in oral lichen planus	Danielsson, K., Wahlin, Y.B., Gu, X., Boldrup, L., and Nylander, K. (2012). Altered expression of miR-21, miR-125b, and miR-203 indicates a role for these microRNAs in oral lichen planus. J Oral Pathol Med 41, 90-95.
				upregulated in Hailey–Hailey disease skin compared to normal skin	Manca, S., Magrelli, A., Cialfi, S., Lefort, K., Ambra, R., Alimandi, M., Biolcati, G., Uccelletti, D., Palleschi, C., Screpanti, I., Candi, E., Melino, G., Salvatore, M., Taruscio, D., and Talora, C. (2011). Oxidative stress activation of miR-125b is part of the molecular switch for Hailey-Hailey disease manifestation. Exp Dermatol 20, 932-937.
		hsa-miR-7	R, V	downregulated in localized scleroderma skin and keloid tissue compared to normal skin	Etoh, M., Jinnin, M., Makino, K., Yamane, K., Nakayama, W., Aoi, J., Honda, N., Kajihara, I., Makino, T., Fukushima, S., and Ihn, H. (2013). microRNA-7 down-regulation mediates excessive collagen expression in localized scleroderma. Arch Dermatol Res 305, 9-15.
	dermatomyositis	hsa-miR-7	R, V	downregulated in the skin and sera of patients with dermatomyositis	Oshikawa, Y., Jinnin, M., Makino, T., Kajihara, I., Makino, K., Honda, N., Nakayama, W., Inoue, K., Fukushima, S., and Ihn, H. (2013). Decreased miR-7 expression in the skin and sera of patients with dermatomyositis. Acta Derm Venereol 93, 273-276.
	sepsis	hsa-miR-193b*	B, C	downregulated in blood of severe and mild sepsis patients compared to controls	Wang, H.J., Zhang, P.J., Chen, W.J., Feng, D., Jia, Y.H., and Xie, L.X. (2012d). Four serum microRNAs identified as diagnostic biomarkers of sepsis. J Trauma Acute Care Surg 73, 850-854.
				upregulated in blood of non-surviving sepsis patients compared to survivors	Wang, H., Zhang, P., Chen, W., Feng, D., Jia, Y., and Xie, L. (2012c). Serum microRNA signatures identified by Solexa sequencing predict sepsis patients' mortality: a prospective observational study. PLoS One 7, e38885.
	rheumatic arthritis	hsa-miR-125a-5p	R, V	plasma biomarker for rheumatic arthritis	Murata, K., Yoshitomi, H., Tanida, S., Ishikawa, M., Nishitani, K., Ito, H., and Nakamura, T. (2010). Plasma and synovial fluid microRNAs as potential biomarkers of rheumatoid arthritis and osteoarthritis. Arthritis Res Ther 12, R86.
		hsa-miR-132	S, R	downregulated in syniovial fluid and plasma of rheumatic arthritis and osteoarthris patients compared to healthy controls	Murata, K., Yoshitomi, H., Tanida, S., Ishikawa, M., Nishitani, K., Ito, H., and Nakamura, T. (2010). Plasma and synovial fluid microRNAs as potential biomarkers of rheumatoid arthritis and osteoarthritis. Arthritis Res Ther 12, R86.
	osteoarthritis	hsa-miR-149	R, C	downregulated in osteoarthritis chondrocytes	Diaz-Prado, S., Cicione, C., Muinos-Lopez, E., Hermida-Gomez, T., Oreiro, N., Fernandez-Lopez, C., and Blanco, F.J. (2012). Characterization of microRNA expression profiles in normal and osteoarthritic human chondrocytes. BMC Musculoskelet Disord 13, 144.
				downregulated in osteoarthritic (OA) cartilage, but upregulated in OA bone	Jones, S.W., Watkins, G., Le Good, N., Roberts, S., Murphy, C.L., Brockbank, S.M., Needham, M.R., Read, S.J., and Newham, P. (2009). The identification of differentially expressed microRNA in osteoarthritic tissue that modulate the production of TNF-alpha and MMP13. Osteoarthritis Cartilage 17, 464-472.
		hsa-miR-149*	S, V	downregulated in osteoarthritis chondrocytes	Santini, P., Politi, L., Vedova, P.D., Scandurra, R., and Scotto D'abusco, A. (2013). The inflammatory circuitry of miR-149 as a pathological mechanism in osteoarthritis. Rheumatol Int.
		hsa-miR-125b	R, V	downregulated in osteoarthitis chondrocytes compared to normal chondrocytes	Matsukawa, T., Sakai, T., Yonezawa, T., Hiraiwa, H., Hamada, T., Nakashima, M., Ono, Y., Ishizuka, S., Nakahara, H., Lotz, M.K., Asahara, H., and Ishiguro, N. (2013). MicroRNA-125b regulates the expression of aggrecanase-1 (ADAMTS-4) in human osteoarthritic chondrocytes. Arthritis Res Ther 15, R28.
	peroidontitis	hsa-let-7f-2*	S, R	increase in peroidontitis (2-5-fold)	Xie, Y.F., Shu, R., Jiang, S.Y., Liu, D.L., and Zhang, X.L. (2011). Comparison of microRNA profiles of human periodontal diseased and healthy gingival tissues. Int J Oral Sci 3, 125-134.
